# Supplementary material for: ATP biosensor reveals microbial energetic dynamics and facilitates bioproduction
Source: Nat Commun. 2024 Jun 21;15:5299. doi: 10.1038/s41467-024-49579-1 (PMC11192931; doi:10.1038/s41467-024-49579-1)
Supplement: Supplementary file 6 — Source data [file 41467_2024_49579_MOESM6_ESM.xlsx]

## Sheet: Fig1
Fig.1C	Time	0	0.204611	0.409222	0.613833	0.818444	1.02306	1.22767	1.43228	1.63689	1.84147	2.04608	2.25069	2.45531	2.65992	2.86453	3.06914	3.27375	3.47836	3.68294	3.88756	4.09217	4.29678	4.50139	4.706	4.91061	5.11522	5.31983	5.52444	5.72906	5.93367	6.13828	6.34289	6.5475	6.75211	6.95669	7.16131	7.36592	7.57053	7.77514	7.97975	8.18436	8.38897	8.59358	8.79817	9.00278	9.20739	9.412	9.61664
	LN(OD600)	-2.84348	-2.63195	-2.54148	-2.43382	-2.30337	-2.13894	-2.01279	-1.85666	-1.70756	-1.52681	-1.37874	-1.24756	-1.07318	-0.889875	-0.745628	-0.584981	-0.425124	-0.276381	-0.131917	0.00221931	0.124982	0.244912	0.35887	0.47401	0.593893	0.715594	0.832439	0.94257	1.04244	1.1315	1.20268	1.25834	1.27681	1.27162	1.27281	1.28701	1.30208	1.31255	1.32354	1.34073	1.3487	1.35678	1.36578	1.37051	1.37495	1.37799	1.38166	1.38479
	STDEV	0.0550812	0.106049	0.00624179	0.0139799	0.0171625	0.0399066	0.0111998	0.0236171	0.0353046	0.0743168	0.0703313	0.0289691	0.0283202	0.0621294	0.0357579	0.0368818	0.0395796	0.0403755	0.0416118	0.0438026	0.0416423	0.040535	0.0445946	0.0490981	0.049986	0.0518902	0.0534898	0.052435	0.0491123	0.0456377	0.037024	0.0309392	0.026293	0.0177074	0.0232513	0.0313427	0.0382275	0.0412485	0.0418504	0.0365921	0.0336776	0.0303342	0.0195731	0.0176093	0.0151268	0.0152732	0.0163254	0.015805
	ATP	2.74341	2.72902	2.77855	2.79643	2.82186	2.87093	2.86722	2.89166	2.93438	3.00663	3.12626	3.23675	3.37748	3.47712	3.59948	3.76982	3.98397	4.29526	4.71921	5.36628	6.17638	7.13537	8.30091	9.51827	10.7851	11.3196	11.7717	11.6651	10.8776	9.67923	8.22534	7.23222	6.02317	5.1037	4.56573	4.13715	3.69971	3.32122	2.97862	2.63733	2.28449	2.02927	1.84197	1.67155	1.55259	1.47676	1.42716	1.39556
	STDEV	0.0288932	0.0579073	0.067708	0.094005	0.0780824	0.0563733	0.0519654	0.0204405	0.0202605	0.00969399	0.0139082	0.0196627	0.0217765	0.023327	0.0552681	0.0602599	0.0665411	0.0783791	0.132134	0.207943	0.316107	0.455217	0.559943	0.652477	0.722348	0.640405	0.545474	0.462957	0.369732	0.26866	0.139252	0.273547	0.20434	0.0415486	0.0242712	0.0526607	0.150175	0.303702	0.377144	0.404136	0.402303	0.337248	0.247785	0.0995763	0.0144587	0.0724583	0.100153	0.109443
Fig.1D	Time	0	0.204583	0.409194	0.613806	0.818417	1.02303	1.22764	1.43225	1.63686	1.84147	2.04608	2.25069	2.45528	2.65989	2.8645	3.06911	3.27372	3.47833	3.68294	3.88756	4.09217	4.29675	4.50136	4.70597	4.91058	5.11519	5.31981	5.52442	5.72903	5.93364	6.13825	6.34286	6.54747	6.75208	6.95669	7.16131	7.36592	7.5705	7.77511	7.97972	8.18433	8.38894	8.59356	8.79817	9.00278	9.20739	9.41197	9.61658
	LN(OD600)	-3.039	-2.93727	-2.8352	-2.72959	-2.63212	-2.52022	-2.41328	-2.30225	-2.17978	-2.06387	-1.9529	-1.83414	-1.71395	-1.59535	-1.4744	-1.35383	-1.23107	-1.10885	-0.986845	-0.860302	-0.738096	-0.614659	-0.494203	-0.377662	-0.265934	-0.162991	-0.0680374	0.0187895	0.100855	0.181727	0.257933	0.330484	0.403343	0.476021	0.54699	0.61591	0.685645	0.750388	0.807742	0.864776	0.918402	0.968999	1.01476	1.0573	1.09479	1.12929	1.16394	1.19879
	STDEV	0.0367837	0.025688	0.00836737	0.00653616	0.00906949	0.0239372	0.0333473	0.0346021	0.0477595	0.0535355	0.05558	0.0564642	0.0627655	0.0663779	0.0700876	0.0737959	0.0765861	0.0803437	0.0815772	0.0846823	0.0859345	0.0864571	0.0855441	0.0788308	0.0781757	0.0719783	0.0640297	0.0571716	0.0580607	0.0575486	0.053594	0.0487583	0.0520061	0.0519456	0.0499007	0.0485036	0.0446094	0.0455264	0.0402679	0.0383792	0.0360612	0.0330871	0.0289244	0.0249906	0.0235464	0.0223961	0.0209104	0.0233523
	ATP	1.97127	1.96916	1.92604	1.90952	1.8977	1.89515	1.87323	1.85011	1.84279	1.83231	1.82892	1.81274	1.80235	1.79894	1.80506	1.81832	1.83131	1.84384	1.85709	1.86348	1.86047	1.85839	1.86148	1.86405	1.87675	1.89715	1.92555	1.96621	2.01054	2.08769	2.17849	2.2978	2.45499	2.62828	2.83908	3.06552	3.31907	3.58154	3.85175	4.11327	4.35537	4.56236	4.71325	4.81262	5.03989	5.26993	5.36601	5.21721
	STDEV	0.0105273	0.0710865	0.0629187	0.0486859	0.0306835	0.0247358	0.0301798	0.0609991	0.0750771	0.080389	0.0759697	0.0580045	0.0597918	0.0499203	0.043874	0.0329706	0.022059	0.018047	0.0219689	0.010129	0.0171536	0.0196552	0.0089544	0.011951	0.0248947	0.0245301	0.0305575	0.0442966	0.0489842	0.0643135	0.073544	0.102807	0.129549	0.147575	0.17674	0.196794	0.220415	0.226007	0.231756	0.228909	0.214948	0.179304	0.136454	0.0982993	0.221786	0.356313	0.156168	0.123803
Fig.1E	Time	0	0.204583	0.409194	0.613806	0.818417	1.02303	1.22764	1.43225	1.63686	1.84147	2.04608	2.25069	2.45528	2.65989	2.8645	3.06911	3.27372	3.47833	3.68294	3.88756	4.09217	4.29675	4.50136	4.70597	4.91058	5.11519	5.31981	5.52442	5.72903	5.93364	6.13825	6.34286	6.54747	6.75208	6.95669	7.16131	7.36592	7.5705	7.77511	7.97972	8.18433	8.38894	8.59356	8.79817	9.00278	9.20739	9.41197	9.61658
	LN(OD600)	-2.92922	-2.8259	-2.76514	-2.68485	-2.61448	-2.52892	-2.45859	-2.36963	-2.2811	-2.19329	-2.0997	-2.00781	-1.91393	-1.79644	-1.71857	-1.61683	-1.5208	-1.41639	-1.32177	-1.22007	-1.11953	-1.01779	-0.914916	-0.81443	-0.711217	-0.610868	-0.511629	-0.413121	-0.320645	-0.227301	-0.13787	-0.0509018	0.0340193	0.117381	0.19568	0.2683	0.337991	0.409908	0.486482	0.560196	0.635529	0.713023	0.742118	0.743856	0.740809	0.740338	0.743935	0.74827
	STDEV	0.0231899	0.0328116	0.0157112	0.00624997	0.00671356	0.00534754	0.0256975	0.0252911	0.0318701	0.0323533	0.0314807	0.0334605	0.032886	0	0.034742	0.0294084	0.0353283	0.0278324	0.0416384	0.0427716	0.0458627	0.0445325	0.048619	0.0476317	0.0475168	0.0482805	0.0500981	0.0502979	0.0485023	0.0492661	0.0506029	0.0490014	0.04887	0.0479381	0.048656	0.0459956	0.0464227	0.0509525	0.0517719	0.0557986	0.055683	0.0618682	0.0217054	0.0186355	0.0179308	0.0169418	0.020971	0.0259751
	ATP	2.18524	2.20521	2.22246	2.24066	2.24253	2.25848	2.28175	2.29833	2.31531	2.34181	2.3818	2.4117	2.4523	2.48749	2.5325	2.57847	2.63457	2.69491	2.74502	2.8196	2.91876	3.01381	3.1154	3.22095	3.36216	3.49086	3.61412	3.76131	3.90979	4.07419	4.24439	4.43045	4.64055	4.85542	5.08123	5.36801	5.73827	5.90273	5.77291	5.44148	4.97721	4.37034	3.60486	2.9889	2.60151	2.36895	2.22368	2.12426
	STDEV	0.0254376	0.0263747	0.0299956	0.0167693	0.0199686	0.0385875	0.0261968	0.0138804	0.0180986	0.0354685	0.0292401	0.00715644	0.0112278	0.00932049	0.0185882	0.0345227	0.0505544	0.0558886	0.0574	0.0694504	0.0729108	0.0782816	0.0784471	0.0943253	0.100848	0.11791	0.127552	0.124237	0.132808	0.139656	0.149788	0.154841	0.167981	0.185361	0.180812	0.237597	0.269275	0.0835694	0.0835473	0.172147	0.217328	0.30144	0.35448	0.18842	0.0545424	0.0337103	0.0610937	0.0788767
Fig.1F	Time	0	0.204778	0.409389	0.614	0.818611	1.02342	1.22783	1.43244	1.63706	1.84167	2.04628	2.25089	2.4555	2.66014	2.86475	3.06936	3.27394	3.47856	3.68317	3.88778	4.09239	4.297	4.50161	4.70622	4.91083	5.11544	5.32006	5.52464	5.72925	5.93386	6.13847	6.34308	6.54769	6.75231	6.95692	7.16153	7.36611	7.57072	7.77533	7.97994	8.18456	8.38917	8.59378	8.79839	9.003	9.20761	9.41222	9.61683
	LN(OD600)	-3.16923	-3.13421	-3.11862	-3.08183	-3.0593	-3.0317	-3.00452	-2.97734	-2.94273	-2.91439	-2.89509	-2.84893	-2.82072	-2.78385	-2.74421	-2.69725	-2.64969	-2.60595	-2.5605	-2.50986	-2.46641	-2.4183	-2.36867	-2.32199	-2.27078	-2.22074	-2.17431	-2.12284	-2.07166	-2.01976	-1.96239	-1.91013	-1.85675	-1.80262	-1.74645	-1.68864	-1.63039	-1.57401	-1.51425	-1.4547	-1.39519	-1.33197	-1.27107	-1.20944	-1.14598	-1.0821	-1.01851	-0.953991
	STDEV	0.340418	0.327533	0.314027	0.299433	0.291188	0.283997	0.260649	0.247929	0.234096	0.220183	0.192838	0.19969	0.185369	0.168332	0.15359	0.155042	0.14972	0.14211	0.136061	0.128179	0.117679	0.105785	0.105759	0.0932468	0.0851305	0.0767599	0.0676093	0.0591025	0.0511789	0.0424787	0.0368725	0.0346252	0.0290373	0.0226945	0.0214417	0.0199543	0.0210723	0.0248618	0.0317466	0.032536	0.0384386	0.0424016	0.0478607	0.0542832	0.0582855	0.0615848	0.064271	0.0680235
	ATP	2.52291	2.49404	2.416	2.2876	2.25114	2.23626	2.24071	2.20541	2.17494	2.17625	2.13763	2.11974	2.07374	2.05915	2.02258	1.97794	1.95035	1.89482	1.85872	1.82397	1.79772	1.75891	1.73137	1.70661	1.67576	1.64254	1.62581	1.61235	1.58894	1.57833	1.57326	1.55963	1.55517	1.53975	1.5303	1.50775	1.49401	1.48559	1.47241	1.4671	1.46079	1.46296	1.46073	1.45747	1.45007	1.44697	1.44647	1.44649
	STDEV	0.140171	0.0899361	0.102111	0.139213	0.136636	0.101322	0.161709	0.165458	0.149834	0.124984	0.138162	0.163113	0.168131	0.126919	0.106537	0.115896	0.10887	0.127957	0.138089	0.156522	0.180417	0.149612	0.143492	0.130395	0.114035	0.120216	0.111405	0.115255	0.112944	0.109935	0.109583	0.0979337	0.110534	0.105715	0.0921763	0.0819572	0.0732156	0.0665891	0.0468297	0.042116	0.0390977	0.0363732	0.0348433	0.0309613	0.0311285	0.0238419	0.0194495	0.0189335
Fig.1G	Time	0	0.204583	0.409194	0.613806	0.818417	1.02303	1.22764	1.43225	1.63686	1.84147	2.04608	2.25069	2.45528	2.65989	2.8645	3.06911	3.27372	3.47833	3.68294	3.88756	4.09217	4.29675	4.50136	4.70597	4.91058	5.11519	5.31981	5.52442	5.72903	5.93364	6.13825	6.34286	6.54747	6.75208	6.95669	7.16131	7.36592	7.5705	7.77511	7.97972	8.18433	8.38894	8.59356	8.79817	9.00278	9.20739	9.41197	9.61658
	LN(OD600)	-2.85294	-2.78362	-2.71252	-2.65011	-2.57837	-2.51486	-2.44687	-2.3864	-2.32057	-2.25877	-2.19297	-2.12642	-2.05958	-1.99066	-1.92521	-1.85648	-1.78707	-1.71661	-1.64856	-1.57934	-1.50941	-1.43688	-1.36701	-1.29597	-1.22432	-1.15206	-1.07834	-1.00504	-0.933852	-0.858645	-0.785888	-0.711073	-0.636101	-0.562596	-0.487863	-0.417893	-0.348673	-0.277913	-0.211473	-0.147527	-0.0860287	-0.0297068	0.025405	0.0788298	0.12942	0.180898	0.227137	0.275359
	STDEV	0.0447353	0.0317713	0.0258877	0.0152147	0.0201802	0.0185426	0.0129928	0.0186995	0.015232	0.00705523	0.00794192	0.00412386	0.00578329	0.00476512	0.00292404	0.00568948	0.00589148	0.00725921	0.00587475	0.00932498	0.00731836	0.00903915	0.00921929	0.00800911	0.00967587	0.011068	0.0073594	0.00702669	0.00770577	0.00965874	0.0108336	0.00833495	0.00896297	0.00685293	0.00666898	0.00513433	0.0061957	0.00702214	0.00639826	0.00625298	0.00581174	0.00616856	0.00837717	0.0084396	0.00835361	0.00897655	0.00991768	0.00823611
	ATP	3.31856	3.27936	3.25955	3.2535	3.25051	3.24009	3.23262	3.26003	3.25905	3.25228	3.23526	3.26331	3.26595	3.25109	3.25453	3.26376	3.27785	3.27383	3.2815	3.29049	3.30002	3.31168	3.31656	3.32392	3.33618	3.35369	3.36928	3.38971	3.41531	3.43423	3.43435	3.42702	3.42364	3.41536	3.40329	3.39763	3.39289	3.40249	3.3976	3.38165	3.36873	3.34697	3.33006	3.29469	3.26047	3.23226	3.20001	3.17665
	STDEV	0.0657748	0.0103023	0.01753	0.0502487	0.0643772	0.0571336	0.0322721	0.0287633	0.0284856	0.0143807	0.0132857	0.0190066	0.0247473	0.0428962	0.0469733	0.0555823	0.0457694	0.0570423	0.047539	0.0429107	0.0364863	0.0295369	0.0295699	0.0293855	0.0147919	0.0139683	0.0168802	0.00813227	0.0164709	0.0276252	0.0378435	0.043731	0.0499738	0.0531144	0.0442185	0.034748	0.0260385	0.0255506	0.0219508	0.0282686	0.0277009	0.0260541	0.0232297	0.0248107	0.0330347	0.0402966	0.0391697	0.0375594
Fig.1H	Time	0	0.204583	0.409194	0.613806	0.818417	1.02303	1.22764	1.43225	1.63686	1.84147	2.04608	2.25069	2.45528	2.65989	2.8645	3.06911	3.27372	3.47833	3.68294	3.88756	4.09217	4.29675	4.50136	4.70597	4.91058	5.11519	5.31981	5.52442	5.72903	5.93364	6.13825	6.34286	6.54747	6.75208	6.95669	7.16131	7.36592	7.5705	7.77511	7.97972	8.18433	8.38894	8.59356	8.79817	9.00278	9.20739	9.41197	9.61658
	LN(OD600)	-3.05706	-2.85904	-2.91571	-2.82138	-2.64451	-2.52539	-2.45863	-2.37334	-2.28335	-2.20552	-2.11683	-1.99644	-1.8988	-1.81026	-1.72458	-1.62459	-1.54049	-1.43689	-1.33444	-1.22919	-1.11543	-1.01106	-0.899744	-0.800296	-0.701479	-0.600604	-0.50392	-0.411436	-0.326432	-0.242295	-0.158671	-0.083411	-0.013741	0.0583291	0.121383	0.181679	0.234602	0.288025	0.337088	0.386549	0.437038	0.489963	0.540368	0.596463	0.649459	0.684683	0.733076	0.777233
	STDEV	0.0408026	0.112395	0.0864301	0.0945223	0.160035	0.0110663	0.145063	0.051006	0.0594915	0.083041	0.101177	0.0892509	0.084518	0.101366	0.119476	0.123691	0.143535	0.145281	0.147104	0.14659	0.143316	0.145282	0.139969	0.142658	0.141159	0.139172	0.133523	0.125568	0.116493	0.117513	0.107048	0.10917	0.101485	0.0927226	0.0825719	0.0779896	0.0741242	0.0726069	0.0729656	0.0748951	0.0773622	0.0755198	0.0736331	0.0707889	0.0681978	0.0643477	0.0694987	0.0674687
	ATP	1.68727	1.69637	1.66194	1.65283	1.6389	1.62661	1.5803	1.56719	1.55414	1.53906	1.53115	1.53394	1.54776	1.55689	1.56638	1.57232	1.57942	1.58749	1.5935	1.59943	1.60937	1.61476	1.63686	1.64374	1.65329	1.66521	1.68082	1.69693	1.70552	1.7326	1.77367	1.82207	1.89582	1.99049	2.1075	2.23842	2.37946	2.53437	2.68349	2.8397	3.00089	3.15035	3.28895	3.41376	3.52466	3.61669	3.67944	3.72636
	STDEV	0.0487735	0.0455224	0.0650893	0.0200117	0.0305657	0.0142371	0.00754814	0.0122679	0.00140375	0.0168546	0.0106653	0.0276814	0.0174385	0.00962329	0.00144378	0.00139212	0.00713195	0.0170095	0.0222931	0.0220788	0.017335	0.0188601	0.0192401	0.0181123	0.0234935	0.0263598	0.0379823	0.0432637	0.0527927	0.0650364	0.0865542	0.105886	0.127663	0.162472	0.192173	0.215701	0.226341	0.237602	0.242549	0.230585	0.213322	0.197935	0.17093	0.140559	0.107974	0.0841505	0.0591875	0.0509072
Fig.1I	Time	0	0.204583	0.409194	0.613806	0.818417	1.02303	1.22764	1.43225	1.63686	1.84147	2.04608	2.25069	2.45528	2.65989	2.8645	3.06911	3.27372	3.47833	3.68294	3.88756	4.09217	4.29675	4.50136	4.70597	4.91058	5.11519	5.31981	5.52442	5.72903	5.93364	6.13825	6.34286	6.54747	6.75208	6.95669	7.16131	7.36592	7.5705	7.77511	7.97972	8.18433	8.38894	8.59356	8.79817	9.00278	9.20739	9.41197	9.61658
	LN(OD600)	-2.982	-2.90894	-2.81917	-2.73043	-2.64069	-2.54567	-2.45394	-2.35487	-2.26056	-2.16445	-2.0632	-1.96527	-1.86495	-1.76214	-1.66364	-1.56237	-1.45999	-1.35602	-1.25187	-1.14854	-1.04029	-0.934296	-0.827006	-0.719556	-0.61226	-0.506611	-0.406979	-0.308231	-0.222608	-0.137694	-0.0532637	0.0222256	0.098741	0.173056	0.239989	0.299033	0.359904	0.422072	0.484417	0.545286	0.602084	0.663634	0.717413	0.771897	0.820768	0.929554	1.0226	1.02344
	STDEV	0.0573048	0.0533317	0.0488192	0.050352	0.0443023	0.0419614	0.0399688	0.0398125	0.0362671	0.0339715	0.0288255	0.0297784	0.0276279	0.0263592	0.0246245	0.021616	0.0210736	0.0194945	0.0196892	0.0190293	0.0169982	0.0174938	0.0162788	0.0152054	0.0141119	0.0140448	0.0116524	0.0106248	0.00830258	0.00706667	0.00577477	0.00554541	0.0062345	0.00507922	0.00526471	0.0041808	0.00161078	0.00377398	0.00450612	0.0038414	0.00566741	0.00587729	0.00728006	0.00792179	0.0069274	0.0583966	0.0252997	0.0131083
	ATP	1.65217	1.64234	1.63445	1.6167	1.60752	1.58993	1.57178	1.55165	1.54982	1.53927	1.53124	1.52426	1.52195	1.52415	1.53365	1.54989	1.55601	1.56427	1.58396	1.59814	1.60262	1.61232	1.62355	1.63859	1.65093	1.67343	1.70764	1.75069	1.8086	1.87517	1.95166	2.03773	2.14133	2.25112	2.36715	2.48977	2.62063	2.75816	2.88569	2.99373	3.18714	3.3561	3.41602	3.34004	3.16622	2.92392	2.52449	2.09066
	STDEV	0.0205892	0.0112842	0.0164687	0.0106999	0.0172702	0.0314405	0.02583	0.0317569	0.0174368	0.0157771	0.00577959	0.00710206	0.0103614	0.0117925	0.00970223	0.00820297	0.00790163	0.00211247	0.000436395	0.00696097	0.00573126	0.0101902	0.00900104	0.00818648	0.0147844	0.0122426	0.0109551	0.0128594	0.0119268	0.00795703	0.00459054	0.00361535	0.00661307	0.0121411	0.0187662	0.0316012	0.034302	0.0320705	0.0429097	0.04741	0.0479551	0.0604821	0.101373	0.142889	0.157124	0.165101	0.190008	0.15799
Fig.1J	Carbon	Glu	gly	pyr	ole	ace	suc	mal	P(F<=f)
	growth rate	0.803734	0.609662	0.497098	0.339594	0.365366	0.620279	0.522843	8.617e-05
	STDEV	0.0242137	0.0150767	0.00515415	0.00800783	0.00477407	0.0256673	0.00437451
	Peak/exponential ATP	4.42865	3.04051	2.81751	1.60533	1.11458	2.68663	2.25072
	STDEV	0.217476	0.0542978	0.0760898	0.0560877	0.00937011	0.0369184	0.0544779
Fig.1K	Carbon	Glu	gly	pyr	ole	ace	suc	mal
	growth rate	0.803734	0.609662	0.497098	0.339594	0.365366	0.620279	0.522843
	STDEV	0.0242137	0.0150767	0.00515415	0.00800783	0.00477407	0.0256673	0.00437451
	Peak/exponential ATP	2.66311	1.79226	2.10297	1.57797	3.18991	1.52425	1.51761
	STDEV	0.0374806	0.0563101	0.0665275	0.11022	0.0418785	0.0140695	0.00831162
[truncated: 103 more columns]

## Sheet: Fig2
Fig.2B	TIME	1	5	9	13	17	21	25	29	33
	gluc+ace	11.7884	11.5232	18.7818	48.0888	44.3956	82.6127	6.07026	18.4834	7.36149
	STDEV	3.85621	2.88161	24.9476	18.8595	7.91291	16.1008	5.70293	13.7477	11.6733
	glucose	4.05719	2.55612	8.99324	41.3154	24.8843	8.79963	17.3406	26.8414	5.52965
	STDEV	1.636	1.95073	10.7012	21.4576	5.35003	14.9813	21.1909	11.471	14.8451
Fig.2C		acetate						acetate mean	STDEV	glucose							glucose mean	STDEV	P(T<=t)two tail
	2.5mM	1371.84	1383.1	931.908	1360.21	1404.22	1350.63	1300.32	165.635	2.5mM	1275.56	1255.12	1163.43	1043.05	1079.32	1010.27	1137.79	101.703	0.130613
	10mM	1845.86	1848.82	1398.54	1259.81	1346.78	1268.57	1494.73	253.688	10mM	849.285	855.464	659.782	947.65	1934.9	1304.85	1091.99	423.929	0.17929
	20mM	1722.42	1567.77	1881.02	1368.87	1704.9	1696.58	1656.93	157.747	20mM	1264.77	1355.4	1152.95	433.415	751.479	968.078	987.682	316.937	0.00230152
	40mM	2031.45	2097.3	2149.95	2039.47	1957.57	1846.97	2020.45	97.643	40mM	860.095	877.358	676.636	641.7	660.271		743.212	103.221	1.91402e-05
Fig.2D	time	0	0.108028	0.215861	0.323694	0.431528	0.539333	0.647167	0.755	0.862833	0.970667	1.0785	1.18633	1.29417	1.402	1.50983	1.61767	1.7255	1.83333	1.94117	2.049	2.15683	2.26472	2.37247	2.48031	2.58814	2.69597	2.80381	2.91164	3.01947	3.12731	3.23514	3.34297	3.45081	3.55864	3.66647	3.77428	3.88211	3.98994	4.09778	4.20561	4.31344	4.42128	4.52911	4.63694	4.74478	4.85261	4.96044	5.06828
	ATP ace	6.99222	6.72634	6.50438	6.49363	6.50737	6.63314	6.7517	7.01225	7.21225	7.37823	7.50244	7.57674	7.48028	7.43882	7.27254	7.19773	7.07512	6.97114	6.78328	6.72079	6.63322	6.57119	6.46779	6.44426	6.40852	6.44237	6.47148	6.48607	6.54518	6.63142	6.67514	6.72092	6.75693	6.79233	6.83213	6.85634	6.86873	6.90696	6.95839	7.01839	7.09589	7.15235	7.21996	7.26074	7.31596	7.37092	7.41937	7.45537
	stdev	0.10226	0.0706239	0.12932	0.0626868	0.147494	0.149312	0.0373179	0.176471	0.265102	0.212303	0.259124	0.106692	0.322282	0.461459	0.399408	0.253111	0.348249	0.289194	0.393293	0.223065	0.341786	0.157806	0.0763845	0.158507	0.155384	0.0969504	0.0906324	0.202858	0.105074	0.148877	0.207402	0.256748	0.314213	0.279152	0.213876	0.220322	0.102155	0.272797	0.236194	0.164101	0.222432	0.190718	0.28367	0.281009	0.220979	0.344321	0.294173	0.230119
	ATP glu	6.8699	6.46492	6.29809	6.30532	6.25566	6.29844	6.39346	6.51483	6.63657	6.75174	6.81033	6.81611	6.75959	6.71601	6.62659	6.52672	6.4182	6.30527	6.23612	6.15183	6.01806	5.92663	5.86215	5.79446	5.75249	5.70929	5.73087	5.78442	5.84147	5.8733	5.8987	5.92825	5.95069	5.97197	5.99687	6.03025	6.06017	6.09921	6.15704	6.22332	6.26958	6.32842	6.36065	6.40568	6.46589	6.50704	6.54506	6.59246
	stdev	0.201619	0.19258	0.137462	0.175891	0.116786	0.224191	0.0606135	0.329264	0.276206	0.213012	0.354616	0.356818	0.1532	0.197171	0.165955	0.118385	0.240749	0.437963	0.476896	0.367799	0.395986	0.32897	0.210898	0.234144	0.0755617	0.103065	0.145628	0.119224	0.0910736	0.148795	0.127185	0.180176	0.177766	0.155625	0.190942	0.140411	0.176748	0.181769	0.153408	0.25402	0.205972	0.278865	0.17525	0.287165	0.119308	0.211475	0.332191	0.197617
	LN(OD600) ace	-2.4714	-2.50838	-2.50879	-2.49698	-2.47377	-2.44954	-2.45924	-2.43345	-2.43004	-2.39836	-2.41128	-2.37301	-2.35353	-2.34063	-2.34029	-2.26336	-2.25729	-2.26336	-2.22439	-2.15993	-2.19343	-2.17331	-2.15675	-2.11114	-2.1062	-2.08425	-2.06646	-2.04975	-2.02042	-1.99119	-1.96969	-1.95005	-1.92621	-1.90046	-1.87841	-1.86412	-1.83822	-1.8138	-1.78478	-1.76765	-1.73803	-1.72223	-1.69845	-1.67682	-1.6574	-1.63612	-1.6096	-1.59619
	stdev	0.0332334	0.0273045	0.0259728	0.0285536	0.033565	0.0255728	0.0317712	0.0406658	0.0534824	0.0379749	0.0344606	0.0420186	0.0293268	0.0408488	0.0436747	0.0312574	0.0237868	0.0718576	0.0588766	0.057082	0.0711992	0.0472039	0.0678517	0.0358553	0.0693898	0.0728408	0.0600906	0.0621941	0.0699277	0.0655432	0.0709532	0.070771	0.0716521	0.0761165	0.0734596	0.076366	0.0771052	0.0690254	0.0690034	0.0704032	0.0807048	0.0735258	0.0750708	0.0750343	0.0793032	0.0794469	0.0830589	0.0769229
	LN(OD600) glu	-2.47022	-2.50633	-2.50961	-2.49657	-2.46864	-2.44954	-2.44684	-2.43574	-2.41762	-2.40536	-2.39726	-2.36659	-2.35073	-2.32313	-2.30659	-2.27919	-2.2608	-2.23368	-2.21549	-2.17449	-2.16514	-2.1433	-2.11472	-2.08265	-2.05729	-2.04433	-2.0154	-1.99265	-1.97136	-1.94444	-1.91235	-1.89092	-1.86842	-1.84685	-1.82078	-1.79597	-1.77176	-1.74755	-1.71684	-1.69699	-1.66795	-1.6442	-1.62506	-1.60197	-1.57745	-1.55259	-1.53093	-1.51277
	stdev	0.0358562	0.0360489	0.0283679	0.0393814	0.0329426	0.0342813	0.0210816	0.0326901	0.0518205	0.0197753	0.032524	0.0259623	0.00702348	0.0272254	0.0494063	0.0596385	0.0511467	0.0534505	0.0710462	0.0987498	0.0651644	0.0549654	0.051365	0.0655067	0.0755367	0.0634041	0.0585142	0.0651452	0.0614547	0.0597313	0.0653707	0.0638733	0.0617646	0.0691178	0.0692406	0.0652475	0.0634337	0.0658587	0.0686845	0.0643461	0.0646373	0.065073	0.0695262	0.0659777	0.0644134	0.0622882	0.0632197	0.0681824
Fig.2E	time	0	0.108028	0.215861	0.323694	0.431528	0.539333	0.647167	0.755	0.862833	0.970667	1.0785	1.18633	1.29417	1.402	1.50983	1.61767	1.7255	1.83333	1.94117	2.049	2.15683	2.26472	2.37247	2.48031	2.58814	2.69597	2.80381	2.91164	3.01947	3.12731	3.23514	3.34297	3.45081	3.55864	3.66647	3.77428	3.88211	3.98994	4.09778	4.20561	4.31344	4.42128	4.52911	4.63694	4.74478	4.85261	4.96044	5.06828
	ATP ace	7.03276	6.74625	6.55363	6.52503	6.51049	6.56229	6.72855	6.95415	7.17778	7.3979	7.55563	7.63747	7.69892	7.66483	7.58166	7.52551	7.42915	7.30339	7.20054	7.07619	6.9647	6.87836	6.77498	6.71984	6.69666	6.67677	6.68961	6.71964	6.75609	6.84898	6.90416	6.9822	7.06609	7.13332	7.21275	7.27223	7.28376	7.3187	7.33784	7.38632	7.43053	7.47251	7.48509	7.54713	7.59522	7.6568	7.69521	7.73935
	stdev	0.130503	0.108616	0.0899389	0.135245	0.118314	0.062711	0.196879	0.176966	0.165399	0.404806	0.246846	0.193064	0.0180044	0.211739	0.291921	0.14205	0.332875	0.263655	0.182568	0.314288	0.0209801	0.13419	0.107354	0.148346	0.214616	0.174746	0.153315	0.157017	0.253136	0.188201	0.169324	0.290528	0.263426	0.142944	0.18321	0.267142	0.241323	0.281622	0.287726	0.270797	0.189833	0.225022	0.317493	0.224205	0.196589	0.215871	0.361485	0.284349
	ATP glu	6.97561	6.47524	6.29852	6.24863	6.15124	6.15701	6.23725	6.36156	6.48691	6.60005	6.68204	6.73773	6.74173	6.69665	6.5999	6.5123	6.39762	6.3296	6.22744	6.14907	6.05053	5.95743	5.86517	5.78897	5.72481	5.68433	5.66666	5.66463	5.69917	5.74221	5.76761	5.78672	5.81223	5.84734	5.89951	5.92905	5.95503	5.9957	6.05522	6.12859	6.17316	6.22358	6.26404	6.32265	6.37878	6.41532	6.44251	6.49413
	stdev	0.0662988	0.0227082	0.0517814	0.0408144	0.0411204	0.0755512	0.124384	0.0506405	0.177883	0.134626	0.173678	0.101899	0.187756	0.149797	0.225925	0.151228	0.183746	0.32068	0.0905905	0.094813	0.190516	0.131936	0.0617539	0.188491	0.152827	0.157614	0.129206	0.122234	0.20094	0.196124	0.178116	0.219283	0.190981	0.188497	0.158108	0.13018	0.180263	0.156323	0.16906	0.20839	0.172123	0.192236	0.185713	0.15514	0.155897	0.1849	0.190711	0.211084
	LN(OD600) ace	-2.48731	-2.51991	-2.53116	-2.51578	-2.48972	-2.47496	-2.46197	-2.46354	-2.44146	-2.43042	-2.41017	-2.40943	-2.42853	-2.40573	-2.38996	-2.37623	-2.36588	-2.35108	-2.31871	-2.32211	-2.2877	-2.27692	-2.25538	-2.23088	-2.20818	-2.18184	-2.17097	-2.14986	-2.12472	-2.10976	-2.08533	-2.06252	-2.0526	-2.03562	-2.01716	-1.99878	-1.98026	-1.95569	-1.93609	-1.92392	-1.89401	-1.8795	-1.85278	-1.83843	-1.81708	-1.79056	-1.78082	-1.76123
	stdev	0.0324765	0.0284596	0.0230498	0.0273436	0.024735	0.0238514	0.0380363	0.032035	0.0358775	0.0197265	0.0353651	0.00920658	0.0393383	0.0561368	0.0465428	0.0715115	0.0804726	0.0716421	0.0845912	0.0760391	0.0825975	0.0760032	0.0800749	0.0742673	0.0817769	0.0843358	0.0803841	0.0725143	0.0811133	0.0809942	0.081919	0.0836781	0.0784914	0.0774859	0.0820031	0.0880352	0.0875433	0.080315	0.0825006	0.0774755	0.0875603	0.0835628	0.0810426	0.0902882	0.0880098	0.0678265	0.0862665	0.0831086
	LN(OD600) glu	-2.50593	-2.54296	-2.54891	-2.53326	-2.51125	-2.48771	-2.47337	-2.46002	-2.4651	-2.42588	-2.42212	-2.39616	-2.35845	-2.33752	-2.34029	-2.31095	-2.28246	-2.27562	-2.24841	-2.22223	-2.18421	-2.18391	-2.1453	-2.11999	-2.10237	-2.06462	-2.04176	-2.02092	-1.9929	-1.96659	-1.9391	-1.92346	-1.8989	-1.8771	-1.85427	-1.82201	-1.79717	-1.77431	-1.74755	-1.72354	-1.70247	-1.67522	-1.65217	-1.62947	-1.60412	-1.58004	-1.55906	-1.53665
	stdev	0.0200776	0.0130399	0.0107467	0.0168	0.0206263	0.0140865	0.00976485	0.00825175	0.0227687	0.0109843	0.0179504	0.0234489	0.0107576	0.034318	0.0362952	0.0269128	0.0438462	0.0358109	0.0553421	0.0374419	0.063835	0.0434893	0.0560841	0.0548559	0.0532787	0.060464	0.0519853	0.060676	0.059721	0.0505595	0.0657611	0.0596019	0.0615475	0.0648877	0.0587667	0.0559813	0.0614289	0.0606373	0.0622314	0.0606428	0.0629747	0.0570506	0.0619637	0.0630584	0.061873	0.0603643	0.0623499	0.0626397
Fig.2F	time	0	0.108028	0.215861	0.323694	0.431528	0.539333	0.647167	0.755	0.862833	0.970667	1.0785	1.18633	1.29417	1.402	1.50983	1.61767	1.7255	1.83333	1.94117	2.049	2.15683	2.26472	2.37247	2.48031	2.58814	2.69597	2.80381	2.91164	3.01947	3.12731	3.23514	3.34297	3.45081	3.55864	3.66647	3.77428	3.88211	3.98994	4.09778	4.20561	4.31344	4.42128	4.52911	4.63694	4.74478	4.85261	4.96044	5.06828
	ATP ace	7.11776	6.80033	6.52021	6.42795	6.31157	6.30469	6.38642	6.58018	6.82339	7.08386	7.28715	7.46321	7.55873	7.5822	7.52254	7.46645	7.33169	7.2096	7.09092	6.98204	6.90119	6.84406	6.73688	6.67868	6.62373	6.59276	6.57545	6.54591	6.52981	6.52255	6.51223	6.52607	6.53223	6.54371	6.56627	6.5938	6.62891	6.67608	6.72458	6.78342	6.82199	6.8661	6.89078	6.92231	6.95239	6.97366	7.00434	7.07253
	stdev	0.13743	0.0360472	0.100561	0.100628	0.00835676	0.0399154	0.109388	0.0784068	0.174646	0.241713	0.158782	0.111724	0.215276	0.172852	0.10514	0.156476	0.229951	0.218144	0.451149	0.165988	0.293574	0.0646499	0.237862	0.267378	0.215735	0.14276	0.259955	0.235458	0.196876	0.13809	0.224522	0.209037	0.221802	0.235235	0.209692	0.278754	0.192445	0.193427	0.27489	0.222547	0.224146	0.237514	0.204697	0.279255	0.175991	0.295271	0.257868	0.279277
	ATP glu	6.88155	6.54735	6.33808	6.33576	6.30724	6.35247	6.39078	6.53195	6.66206	6.76535	6.79051	6.76057	6.70611	6.67385	6.57187	6.4864	6.37601	6.28858	6.21204	6.12566	6.02125	5.93703	5.87447	5.82608	5.79431	5.77008	5.78796	5.80394	5.83279	5.85136	5.86072	5.89956	5.94209	5.97622	6.0236	6.06214	6.09079	6.14227	6.20394	6.26045	6.30106	6.36357	6.41255	6.47763	6.52499	6.56749	6.60401	6.66997
	stdev	0.10112	0.127989	0.0668952	0.12844	0.0817529	0.0713725	0.139913	0.0376909	0.0906277	0.0463676	0.123783	0.245938	0.515642	0.10418	0.236895	0.159711	0.425566	0.135552	0.327459	0.130614	0.183795	0.172739	0.065763	0.130456	0.141531	0.100416	0.171576	0.164254	0.125153	0.179554	0.177664	0.146443	0.193277	0.222887	0.161949	0.169363	0.140135	0.204713	0.148167	0.289435	0.184996	0.205601	0.137755	0.166352	0.191293	0.238932	0.22023	0.178346
	LN(OD600) ace	-2.48411	-2.51413	-2.52074	-2.51454	-2.48531	-2.48052	-2.47061	-2.44723	-2.45263	-2.44877	-2.44569	-2.45225	-2.44453	-2.44453	-2.43307	-2.42551	-2.41762	-2.38597	-2.3748	-2.3581	-2.3588	-2.34445	-2.32143	-2.31533	-2.2933	-2.2698	-2.25348	-2.23182	-2.21916	-2.20063	-2.18777	-2.16922	-2.15359	-2.14132	-2.11888	-2.09638	-2.08345	-2.06883	-2.04743	-2.0374	-2.02017	-2.01016	-1.98924	-1.96326	-1.95498	-1.93794	-1.91574	-1.89579
	stdev	0.0250326	0.0241697	0.0271125	0.0358771	0.0498798	0.0456401	0.0414228	0.0640635	0.0546781	0.0601085	0.0710767	0.0683917	0.0711127	0.0722124	0.0651291	0.0789759	0.0848944	0.0815793	0.0910344	0.0912284	0.0780787	0.0797401	0.0888431	0.0821867	0.0863746	0.0948772	0.0934828	0.0893546	0.0843298	0.091431	0.0859582	0.0881539	0.0857125	0.0875765	0.0950738	0.0936166	0.0957401	0.0972709	0.0901269	0.0922279	0.0936995	0.09614	0.0975245	0.0999392	0.101205	0.0950779	0.0917853	0.0910102
	LN(OD600) glu	-2.47456	-2.50633	-2.51537	-2.5047	-2.48491	-2.47496	-2.46432	-2.43421	-2.43118	-2.41538	-2.41203	-2.38524	-2.34793	-2.31398	-2.31567	-2.29132	-2.23306	-2.24968	-2.23493	-2.19134	-2.1739	-2.13031	-2.1051	-2.09044	-2.06593	-2.03817	-2.0159	-1.98632	-1.95734	-1.93355	-1.91077	-1.88673	-1.86584	-1.83948	-1.81196	-1.78677	-1.75891	-1.73746	-1.70687	-1.68578	-1.66372	-1.63407	-1.61294	-1.58833	-1.56097	-1.54271	-1.51701	-1.49999
	stdev	0.023382	0.016277	0.0162881	0.0152856	0.00792917	0.00792177	0.00673351	0.0079237	0.00457331	0.00990982	0.0129881	0.00691003	0.0130296	0.021169	0.0311471	0.0348721	0.0815322	0.0301409	0.0334794	0.0453759	0.0438383	0.0297923	0.0475542	0.0353257	0.0452379	0.0481267	0.0446643	0.0519101	0.0507231	0.0478567	0.0502993	0.0522874	0.0514914	0.0548232	0.0565899	0.0528782	0.0567249	0.0566699	0.0547423	0.0571957	0.0560504	0.0560128	0.0619877	0.0580736	0.058207	0.0613805	0.0644908	0.0640159
Fig.2G	time	0	0.108028	0.215861	0.323694	0.431528	0.539333	0.647167	0.755	0.862833	0.970667	1.0785	1.18633	1.29417	1.402	1.50983	1.61767	1.7255	1.83333	1.94117	2.049	2.15683	2.26472	2.37247	2.48031	2.58814	2.69597	2.80381	2.91164	3.01947	3.12731	3.23514	3.34297	3.45081	3.55864	3.66647	3.77428	3.88211	3.98994	4.09778	4.20561	4.31344	4.42128	4.52911	4.63694	4.74478	4.85261	4.96044	5.06828
	ATP ace	6.83301	6.55448	6.31482	6.22058	6.10881	6.10026	6.12854	6.32114	6.50577	6.74478	6.97627	7.21135	7.32956	7.43716	7.42952	7.40342	7.30403	7.1759	7.04752	6.95005	6.82931	6.72336	6.65063	6.57956	6.52833	6.45045	6.40023	6.36539	6.31972	6.29297	6.24307	6.20897	6.17453	6.15771	6.13959	6.11872	6.08262	6.06865	6.05458	6.06174	6.04008	6.02177	6.0162	6.03817	6.06977	6.09182	6.12798	6.19198
	stdev	0.0870993	0.0230678	0.0975875	0.0485265	0.0662205	0.0981303	0.0842079	0.170796	0.376422	0.2241	0.415373	0.0707148	0.0908824	0.221876	0.0723015	0.0432901	0.274826	0.173673	0.0797984	0.139277	0.119731	0.171159	0.0602354	0.0895488	0.0958879	0.0696751	0.151726	0.14958	0.117707	0.114275	0.15085	0.120507	0.141867	0.18331	0.0996965	0.0400712	0.12889	0.144821	0.125178	0.12239	0.0790947	0.12728	0.157763	0.0913836	0.148221	0.187176	0.176878	0.136702
	ATP glu	7.30408	6.73513	6.52055	6.44608	6.32429	6.35004	6.455	6.5887	6.73788	6.89036	6.94876	7.01037	6.96197	6.88737	6.8214	6.72017	6.60614	6.51025	6.40999	6.32176	6.19231	6.0721	5.98508	5.91065	5.87257	5.82679	5.85413	5.91009	5.93878	5.96648	5.99141	6.03142	6.0769	6.09693	6.13175	6.17286	6.20607	6.26594	6.33478	6.39338	6.45075	6.5038	6.55479	6.59263	6.63203	6.64119	6.67057	6.70944
	stdev	0.0301655	0.0487407	0.0502996	0.119663	0.166848	0.0117458	0.0733842	0.131187	0.226732	0.14131	0.0923989	0.0721587	0.298576	0.0534371	0.0945621	0.217245	0.113924	0.117501	0.14027	0.183573	0.0963983	0.209074	0.16615	0.0810043	0.126297	0.0989507	0.131793	0.128497	0.0903843	0.0865796	0.179364	0.21367	0.12269	0.145627	0.13611	0.123396	0.144316	0.0992707	0.111213	0.226479	0.191047	0.143524	0.150189	0.150066	0.182047	0.2098	0.189185	0.0826957
	LN(OD600) ace	-2.51578	-2.55147	-2.55748	-2.54763	-2.51867	-2.50961	-2.49173	-2.50552	-2.50307	-2.48451	-2.49455	-2.46746	-2.47853	-2.48451	-2.47892	-2.46903	-2.47615	-2.47813	-2.45846	-2.42853	-2.4384	-2.42928	-2.41837	-2.42212	-2.40758	-2.40241	-2.39397	-2.38091	-2.35704	-2.3634	-2.34029	-2.32996	-2.31432	-2.29727	-2.28115	-2.26947	-2.26818	-2.2462	-2.23057	-2.22223	-2.2097	-2.19823	-2.17331	-2.17126	-2.15589	-2.14416	-2.13116	-2.10565
	stdev	0.0301447	0.0281156	0.0208367	0.0294975	0.0327587	0.0291195	0.0329921	0.0428484	0.0375303	0.0286054	0.0599557	0.0496445	0.0616866	0.0359755	0.0195477	0.0739456	0.0579336	0.0609962	0.0657147	0.0564418	0.0792877	0.0594006	0.0466337	0.0746349	0.078946	0.0645663	0.0741608	0.0743385	0.0570003	0.0712811	0.0785079	0.0676697	0.0709083	0.0798656	0.0722691	0.0685173	0.0742135	0.0736532	0.0842073	0.0749205	0.0709707	0.0759775	0.0832888	0.0706108	0.0708591	0.0695078	0.0803572	0.0735032
	LN(OD600) glu	-2.50104	-2.53957	-2.53957	-2.52823	-2.52157	-2.51207	-2.49496	-2.47337	-2.48972	-2.44761	-2.43307	-2.40499	-2.3947	-2.36163	-2.33683	-2.33511	-2.31028	-2.27919	-2.25253	-2.21183	-2.19134	-2.15791	-2.13933	-2.11555	-2.09124	-2.05781	-2.03052	-2.00199	-1.97592	-1.95263	-1.92643	-1.89579	-1.86756	-1.85024	-1.8278	-1.79999	-1.77392	-1.74813	-1.72093	-1.69772	-1.67344	-1.652	-1.62387	-1.59669	-1.57988	-1.554	-1.53201	-1.51171
	stdev	0.0168335	0.00103479	0.0026051	0.00118189	0.0139398	0.0116521	0.0160375	0.0233542	0.00989043	0.0247715	0.023919	0.0205468	0.0218987	0.00839819	0.0355607	0.0160277	0.0253718	0.0264987	0.038513	0.0343488	0.0411366	0.0470702	0.0344898	0.0284733	0.033426	0.0375405	0.0343655	0.0369778	0.0377604	0.0327789	0.0322626	0.0419304	0.0378077	0.0446797	0.0436723	0.0444392	0.0476419	0.0442127	0.0450381	0.0428493	0.0518434	0.0439662	0.050833	0.0492316	0.0509534	0.0528769	0.051449	0.056916
2.5mM	1371.84	1383.1	931.908	1360.21	1404.22	1350.63
10mM	1845.86	1848.82	1398.54	1259.81	1346.78	1268.57
20mM	1722.42	1567.77	1881.02	1368.87	1704.9	1696.58
40mM	2031.45	2097.3	2149.95	2039.47	1957.57	1846.97
2.5mM	1275.56	1255.12	1163.43	1043.05	1079.32	1010.27
10mM	849.285	855.464	659.782	947.65	1934.9	1304.85
20mM	1264.77	1355.4	1152.95	433.415	751.479	968.078
40mM	860.095	877.358	676.636	641.7	660.271
[truncated: 364 more columns]

## Sheet: Fig3
Fig.3A	carbon	Ace	PYR	GLU	GLY	SUC	OLE	ΔphaJ4 Glu	ΔphaJ4 Ole
	growh rate	0.608033	0.85555	0.83635	0.657	0.86075	0.94275	1.066	1.028
	stdev	0.022245	0.00715	0.04845	0.0055	0.00345	0.05065	0.027	0.0165193
	ATP	4.69561	6.78244	7.16224	4.90494	9.09482	11.5376	6.153	6.461
	stdev	0.0529745	1.74477	0.85155	0.187947	1.56741	2.36607	0.313349	0.416277
Fig.3C	time	0.100861	0.201639	0.302333	0.403111	0.503972	0.604778	0.705556	0.806333	0.907028	1.00789	1.10867	1.20947	1.31025	1.41103	1.51172	1.61258	1.71336	1.81414	1.91492	2.01572	2.11642	2.21728	2.31806	2.41883	2.51961	2.62039	2.72119	2.82197	2.92267	3.02353	3.12431	3.22508	3.32586	3.42664	3.52744	3.62814	3.729	3.82978	3.93056	4.03133	4.13214	4.23292	4.33369	4.43447	4.53525	4.63603	4.73675	4.83761
	ATP glu	10.9205	10.9796	9.65155	9.15283	8.7393	8.05483	7.57868	8.14774	7.76361	7.1766	7.1014	6.92214	6.76459	6.62057	6.44039	6.27367	6.19272	5.92152	5.86732	5.9752	5.87696	5.72877	5.7135	5.70136	5.62146	5.69076	5.75949	5.77323	5.74607	5.81786	5.80928	5.79664	5.7773	5.81513	5.84175	5.91199	6.04274	6.19983	6.31064	6.34651	6.38114	6.31613	6.21347	6.08654	5.97186	5.84114	5.69696	5.58387
	stdev	0.408863	2.03806	3.0114	0.5	2.31548	0.996753	2.03342	0.788593	1.33193	1.04148	0.664543	0.473055	0.502232	0.763889	1.06531	1.15141	0.923843	1.32715	1.20508	0.762424	0.849179	0.923913	0.964157	0.752458	1.10033	0.635509	0.93295	0.908492	0.758621	0.693639	0.768775	0.46342	0.412776	0.498173	0.354983	0.407273	0.266595	0.134641	0.694878	0.384141	0.583619	0.563571	0.752994	0.823101	0.681696	0.563347	0.537222	0.565324
	ATP ole	12.1482	11.9539	10.6545	9.75719	9.33374	8.87924	8.52212	8.39138	7.93355	7.3012	6.92574	6.57681	6.3729	6.16828	6.05445	5.994	5.83624	5.64151	5.50467	5.36405	5.22735	5.14179	5.10271	5.06878	5.06334	5.1183	5.1808	5.24807	5.45971	5.64705	5.85165	6.0577	6.23483	6.36046	6.45601	6.48054	6.49318	6.48161	6.44055	6.34349	6.23827	6.10431	5.93657	5.74455	5.56733	5.38537	5.1869	4.99202
	stdev	0.106972	0.910714	1.15192	0.11204	1.26815	0.647813	1.01608	0.500937	0.54879	0.49513	0.563464	0.355663	0.353223	0.452273	0.378654	0.329192	0.383638	0.336922	0.357242	0.279653	0.344257	0.384975	0.388029	0.416449	0.258373	0.378615	0.250191	0.254174	0.385872	0.337489	0.251037	0.183361	0.42171	0.184381	0.14231	0.280263	0.242927	0.245147	0.241701	0.305999	0.4091	0.216049	0.216597	0.222769	0.14989	0.312122	0.210577	0.215751
	LN(OD600) glu	-4.14669	-4.37538	-4.41869	-4.41731	-4.43402	-4.41339	-4.38585	-4.39275	-4.35831	-4.33007	-4.29524	-4.23591	-4.19527	-4.17123	-4.08538	-4.03325	-3.97567	-3.91202	-3.8514	-3.77953	-3.71386	-3.63945	-3.55086	-3.47431	-3.39174	-3.30226	-3.2044	-3.10704	-3.019	-2.92062	-2.82965	-2.73877	-2.64884	-2.56395	-2.47813	-2.39745	-2.31685	-2.24212	-2.16995	-2.10046	-2.03907	-1.98292	-1.93413	-1.88585	-1.84548	-1.8137	-1.78926	-1.76424
	stdev	0.0919337	0.0278219	0.0373618	0.0331616	0.0590571	0.107006	0.540903	0.0729052	0.0625818	0.0760961	0.0808604	0.0970781	0.0998884	0.0909629	0.0924328	0.0934034	0.101592	0.120581	0.115809	0.118804	0.125744	0.130172	0.136734	0.147923	0.154258	0.158934	0.167884	0.178473	0.170518	0.176198	0.165817	0.167838	0.168398	0.166456	0.161093	0.157981	0.151789	0.14407	0.136144	0.128978	0.12473	0.11896	0.110093	0.100535	0.0936569	0.083913	0.0734485	0.072214
	LN(OD600) ole	-3.70636	-3.62372	-3.58272	-3.54334	-3.48948	-3.39024	-3.31275	-3.291	-3.23526	-3.17088	-3.1104	-3.04143	-2.97462	-2.9062	-2.82655	-2.75096	-2.66475	-2.59294	-2.50654	-2.42947	-2.34828	-2.27919	-2.19913	-2.13383	-2.07266	-2.00842	-1.9584	-1.90392	-1.84801	-1.79939	-1.74535	-1.69173	-1.64386	-1.59652	-1.5559	-1.52166	-1.49329	-1.46303	-1.43892	-1.41346	-1.39412	-1.3741	-1.35189	-1.33067	-1.31565	-1.31174	-1.30551	-1.30318
	stdev	0.151765	0.141474	0.133888	0.123389	0.130168	0.147869	0.217032	0.11742	0.118725	0.119711	0.118306	0.126278	0.124	0.127786	0.119622	0.119564	0.123439	0.116839	0.113918	0.111146	0.109296	0.101947	0.0967843	0.0919094	0.0872289	0.0799014	0.0756312	0.0749808	0.07408	0.0684258	0.0685559	0.06742	0.0616616	0.0588042	0.0559826	0.0529462	0.0521321	0.0510087	0.0495803	0.047302	0.048213	0.0470579	0.0458292	0.0458133	0.0484912	0.0518378	0.0524401	0.0545325
Fig.3D	time	0.100861	0.201639	0.302333	0.403111	0.503972	0.604778	0.705556	0.806333	0.907028	1.00789	1.10867	1.20947	1.31025	1.41103	1.51172	1.61258	1.71336	1.81414	1.91492	2.01572	2.11642	2.21728	2.31806	2.41883	2.51961	2.62039	2.72119	2.82197	2.92267	3.02353	3.12431	3.22508	3.32586	3.42664	3.52744	3.62814	3.729	3.82978	3.93056	4.03133	4.13214	4.23292	4.33369	4.43447	4.53525	4.63603	4.73675	4.83761
	ATP glu	9.27409	9.28556	8.63682	8.4055	8.09701	7.75037	7.57693	8.04648	7.75269	7.34099	6.96776	6.67318	6.42204	6.35115	6.04394	5.94223	5.80801	5.69599	5.56369	5.60835	5.58199	5.55376	5.44671	5.40799	5.34113	5.33509	5.29801	5.30986	5.29594	5.33793	5.35808	5.44822	5.56657	5.69484	5.85481	5.96531	5.99732	5.96597	5.94084	5.81575	5.71335	5.61756	5.51482	5.40903	5.29652	5.16764	5.05086	4.94773
	stdev	1.65589	0.841395	0.259259	0.413826	2.4596	0.181929	0.948165	0.524768	0.667735	0.508095	0.74445	0.379795	0.353702	0.654762	1.01477	0.654492	0.2032	0.382712	0.210359	0.674605	0.25796	0.503333	0.517295	0.546761	0.432301	0.867867	0.724074	0.63211	0.571356	0.578519	0.608013	0.57541	0.548471	0.524965	0.412315	0.491883	0.454273	0.44722	0.621572	0.762074	0.852105	0.866858	0.693474	0.648993	0.748305	0.601124	0.604349	0.599523
	ATP ole	13.3333	12.8433	11.0792	10.2098	10.0709	9.66336	9.21259	9.15087	8.65772	7.77905	7.4928	7.15718	6.95725	6.79641	6.62795	6.47186	6.19638	5.9005	5.66326	5.46257	5.22511	5.17309	5.1683	5.18281	5.24406	5.43481	5.6343	5.86132	6.16165	6.43494	6.65978	6.91852	7.19721	7.39648	7.62668	7.79668	7.86722	7.77298	7.67965	7.39801	7.07196	6.71268	6.34879	5.98282	5.6706	5.36428	5.06356	4.79503
	stdev	1.1083	1.50369	1.31541	0.868333	1.82764	0.515632	1.0313	0.657411	0.348148	0.503108	0.325908	0.361195	0.19222	0.466327	0.0421751	0.32852	0.144858	0.214883	0.258391	0.358978	0.362085	0.610784	0.438179	0.478575	0.298022	0.178676	0.182625	0.16726	0.25787	0.100984	0.221542	0.315716	0.4	0.0798262	0.489683	0.217295	0.211888	0.19	0.219753	0.183558	0.170355	0.072836	0.250134	0.0176013	0.173503	0.0867124	0.092337	0.020851
	LN(OD600) glu	-4.42982	-4.3026	-4.35831	-4.36092	-4.34537	-4.30112	-4.26222	-4.25686	-4.22332	-4.16584	-4.11455	-4.0446	-3.9945	-3.94334	-3.85769	-3.79128	-3.72693	-3.66321	-3.58813	-3.51717	-3.44254	-3.36631	-3.28475	-3.20194	-3.11339	-3.0231	-2.92932	-2.84244	-2.75279	-2.66069	-2.56938	-2.47515	-2.38398	-2.29909	-2.22008	-2.14601	-2.07479	-2.00855	-1.94853	-1.89879	-1.85502	-1.81636	-1.7829	-1.74899	-1.72093	-1.70101	-1.68614	-1.66804
	stdev	0.0293789	0.233202	0.230563	0.256109	0.268481	0.498647	0.305646	0.31365	0.316261	0.323031	0.31549	0.329028	0.345929	0.336544	0.345466	0.350214	0.355371	0.364311	0.371632	0.374589	0.377685	0.378973	0.376999	0.383311	0.377736	0.365408	0.364483	0.358978	0.341753	0.332278	0.318752	0.311846	0.300183	0.285605	0.271095	0.25163	0.238032	0.219998	0.204124	0.18191	0.166006	0.148875	0.133293	0.117361	0.107259	0.100208	0.0885047	0.0803501
	LN(OD600) ole	-3.81596	-3.79276	-3.80317	-3.75217	-3.7023	-3.56185	-3.45286	-3.4214	-3.34387	-3.25019	-3.17048	-3.08093	-2.9924	-2.898	-2.79415	-2.69835	-2.60144	-2.50531	-2.40075	-2.31483	-2.23649	-2.16703	-2.10169	-2.03613	-1.98777	-1.92107	-1.86508	-1.80952	-1.75736	-1.7021	-1.65793	-1.60719	-1.5624	-1.51163	-1.47885	-1.44117	-1.4123	-1.37978	-1.35061	-1.32501	-1.30582	-1.2942	-1.28446	-1.27529	-1.27243	-1.27368	-1.27142	-1.27041
	stdev	0.0933817	0.00887596	0.0448732	0.0511811	0.064956	0.092169	0.173527	0.0705248	0.056718	0.0697603	0.0632043	0.0577775	0.0578718	0.0562867	0.0572833	0.0527848	0.0512809	0.0508706	0.0502353	0.0471076	0.0393338	0.0345065	0.0298657	0.0329537	0.0292054	0.0297117	0.0300316	0.0293243	0.0289936	0.0274343	0.0272986	0.0286933	0.0248103	0.0287997	0.0258944	0.0230339	0.0231995	0.0242464	0.0260593	0.0259652	0.0275028	0.0260897	0.0274636	0.030258	0.0312435	0.0303882	0.0296057	0.028328
Fig.3E	time	0.100861	0.201639	0.302333	0.403111	0.503972	0.604778	0.705556	0.806333	0.907028	1.00789	1.10867	1.20947	1.31025	1.41103	1.51172	1.61258	1.71336	1.81414	1.91492	2.01572	2.11642	2.21728	2.31806	2.41883	2.51961	2.62039	2.72119	2.82197	2.92267	3.02353	3.12431	3.22508	3.32586	3.42664	3.52744	3.62814	3.729	3.82978	3.93056	4.03133	4.13214	4.23292	4.33369	4.43447	4.53525	4.63603	4.73675	4.83761
	ATP glu	9.69964	9.78668	8.55682	8.10539	8.06636	7.68525	7.36837	8.06554	7.65502	7.06059	6.87278	6.67806	6.45964	6.42574	6.37552	6.36745	6.2795	6.06711	6.02257	5.9706	5.82578	5.76122	5.71364	5.58418	5.53287	5.54425	5.53418	5.48356	5.58394	5.61958	5.70302	5.83393	5.93016	5.91489	5.90241	5.83268	5.66892	5.54609	5.4533	5.2911	5.16261	5.06697	4.95721	4.86061	4.81394	4.7245	4.58921	4.50353
	stdev	0.364058	0.360521	0.340326	0.123077	2.3956	0.338384	0.250962	0.133929	0.227485	0.307602	0.157173	0.155425	0.240148	0.537037	0.0838844	0.198529	0.353884	0.231429	0.299242	0.0865524	0.138068	0.42384	0.343459	0.524705	0.309946	0.318541	0.319513	0.354306	0.00346687	0.0298913	0.0977374	0.0317045	0.198545	0.230622	0.469991	0.567498	0.644431	0.686412	0.654112	0.422579	0.7094	0.551895	0.534206	0.447748	0.515554	0.450855	0.470712	0.405029
	ATP ole	13.6606	13.4455	12.0628	11.002	10.7087	10.0621	9.53765	9.5224	9.09686	8.30679	7.8989	7.61917	7.34904	7.07817	6.85207	6.745	6.56414	6.28496	6.11491	5.97423	5.79359	5.62051	5.43325	5.27139	5.13771	5.1001	5.16926	5.36515	5.61458	5.9301	6.22267	6.46726	6.71892	6.97801	7.22417	7.36331	7.45106	7.47525	7.47409	7.36898	7.32601	7.27913	7.23985	7.21495	7.18654	7.04542	6.8237	6.50881
	stdev	0.34236	1.09365	0.680083	0.0201754	1.65217	0.42029	0.710062	0.156977	0.0836806	0.31753	0.0308491	0.226831	0.0588599	0.137791	0.227275	0.213834	0.179025	0.218701	0.145926	0.140819	0.0248101	0.327482	0.0211878	0.155368	0.269951	0.183511	0.260967	0.172791	0.0269723	0.0127996	0.0839261	0.0405305	0.00841106	0.00030525	0.0799893	0.183071	0.126067	0.142334	0.0471289	0.145051	0.280392	0.099487	0.0628434	0.194012	0.360134	0.132853	0.0838418	0.238747
	LN(OD600) glu	-4.46396	-4.32502	-4.53285	-4.57399	-4.57399	-4.51465	-4.45438	-4.45531	-4.3941	-4.33769	-4.26989	-4.17555	-4.10339	-4.02949	-3.92883	-3.84827	-3.75644	-3.66908	-3.56489	-3.47108	-3.36873	-3.27105	-3.17009	-3.06223	-2.95459	-2.8525	-2.74835	-2.66595	-2.56395	-2.47515	-2.37749	-2.30259	-2.22254	-2.14601	-2.08828	-2.02155	-1.97232	-1.92084	-1.88136	-1.85247	-1.81523	-1.79116	-1.77431	-1.75649	-1.74813	-1.735	-1.71684	-1.71166
	stdev	0.197913	0.345629	0.231981	0.0436464	0.0533622	0.155316	0.0819622	0.101563	0.0920961	0.0896313	0.0782503	0.0880168	0.110096	0.0917823	0.101204	0.103074	0.106281	0.11356	0.11471	0.116693	0.119085	0.1172	0.117026	0.115676	0.114888	0.10186	0.0981084	0.0977124	0.0911608	0.0858941	0.0801713	0.0730528	0.0672238	0.0646581	0.0608527	0.0517952	0.042009	0.0305246	0.0239128	0.0104426	0.00659607	0.00353772	0.000289651	0.00402068	0.00566892	0.00668032	0.00996895	0.00932044
	LN(OD600) ole	-3.93393	-3.91787	-3.81899	-3.86244	-3.78907	-3.63682	-3.54571	-3.48458	-3.4546	-3.37797	-3.29594	-3.18046	-3.11978	-3.03378	-2.9259	-2.82994	-2.71861	-2.62348	-2.53011	-2.43459	-2.34514	-2.25507	-2.17639	-2.10592	-2.05416	-2.00174	-1.95134	-1.88959	-1.83477	-1.77579	-1.73822	-1.68659	-1.64127	-1.58792	-1.54576	-1.5062	-1.47367	-1.43934	-1.40779	-1.38051	-1.36082	-1.34183	-1.32784	-1.311	-1.29792	-1.29098	-1.28235	-1.28151
	stdev	0.0102218	0.0327023	0.0296214	0.0357012	0.0198995	0.0108307	0.0101928	0.0326203	0.00316462	0.00146559	0.00540058	0.0216554	0.00226419	0.0020776	0.00652789	0.00254158	0.0136441	0.0144738	0.00816084	0.00228228	0.00730452	0.00381445	0.00749242	0.00985798	0.00546031	0.00222056	0.00387095	0.00860189	0.0040714	0.00974339	0.00625603	0.00297058	0.00516179	0.000734011	0.00211119	0.00428417	0.00196435	0.00105447	0.00183911	0.00457355	0.00799392	0.00918274	0.0115078	0.0113156	0.0128165	0.0134553	0.0127988	0.0185529
Fig.3F		glucose		oleate		glucose mean	stdev	oleate mean	stdev
	2.5mM	0.155483	0.155393	0.275214	0.195519	0.155438	0.0045	0.235366	0.0398473
	10mM	0.187679	0.261889	0.224504	0.626004	0.224784	0.0371048	0.425254	0.20075
	20mM	0.174757	0.237461	0.336657	0.49303	0.206109	0.0313524	0.414843	0.0781865
[truncated: 72 more columns]

## Sheet: Fig4
Fig.4B	TIME	0.01875	0.120611	0.222472	0.324333	0.426194	0.528028	0.629889	0.73175	0.833611	0.935472	1.03731	1.13917	1.24103	1.34289	1.44475	1.54653	1.64844	1.75031	1.85217	1.95403	2.05581	2.15772	2.25958	2.36144	2.46331	2.56508	2.66703	2.76886	2.87072	2.97258	3.07436	3.17628	3.27814	3.38	3.48178	3.58369	3.68556	3.78742	3.88928	3.99111	4.09297	4.19483	4.29669	4.39856	4.50039	4.60225	4.70411	4.80597
	origin-Low	13.9295	14.0125	14.1756	14.2447	14.3556	14.386	14.4372	14.6204	14.6773	14.7574	14.9109	14.9049	14.8934	15.0666	15.1112	15.1639	15.2889	15.3032	15.3918	15.6021	15.6497	15.7749	15.7881	15.8389	15.9035	15.9737	15.9341	15.94	15.8745	15.8948	15.8063	15.8004	15.7099	15.7151	15.6141	15.5914	15.5694	15.5687	15.553	15.6193	15.5583	15.6083	15.6594	15.7236	15.7758	15.7867	15.8125	15.866
	STDEV	1.1231	0.766844	0.576509	0.822725	0.779739	1.07844	0.59441	0.442602	0.533507	0.766935	0.872242	0.737866	0.161588	0.626984	0.736983	0.601293	0.498751	0.436216	0.899855	0.498155	0.5504	0.147289	0.681247	0.477756	0.478965	0.365816	0.489387	0.330691	0.00868778	0.00115456	0.0676831	0.234889	0.211368	0.194318	0.46958	0.192771	0.12534	0.367434	0.185002	0.228863	0.104417	0.125996	0.204164	0.222722	0.14425	0.0782416	0.0222119	0.0156141
	datob-low	15.3364	15.3836	15.3942	15.5048	15.622	15.6767	15.7823	15.9737	15.9909	16.1911	16.2989	16.4233	16.3877	16.4925	16.6125	16.7169	16.7452	16.7245	16.7451	16.9815	17.0362	17.1214	17.1468	17.0993	17.0693	17.0074	16.892	16.7732	16.64	16.5578	16.4921	16.4481	16.4084	16.4265	16.3742	16.3198	16.3031	16.2877	16.3037	16.3171	16.2762	16.2805	16.3369	16.397	16.4287	16.4372	16.4721	16.4366
	STDEV	0.659091	0.402174	0.482852	0.485489	0.584082	0.151515	0.422252	0.134558	0.261343	0.449108	0.192203	0.0548059	0.183181	0.421076	0.033483	0.406193	0.360502	0.0161538	0.354196	0.0279862	0.475904	0.588571	0.0763547	0.352305	0.29317	0.346535	0.162152	0.0609808	0.136544	0.376863	0.246676	0.14687	0.194143	0.124416	0.128368	0.146224	0.15463	0.144391	0.249169	0.30275	0.00976715	0.156278	0.163624	0.137292	0.292416	0.279453	0.273797	0.432642
	origin-mid	14.0939	14.1313	14.1327	14.2267	14.2818	14.3836	14.3887	14.3919	14.4362	14.4855	14.5296	14.4928	14.3666	14.4508	14.4115	14.3324	14.3604	14.2887	14.1964	14.2706	14.1951	14.1884	14.197	14.1664	14.1471	14.2113	14.1743	14.2508	14.2882	14.317	14.2397	14.2347	14.139	14.1124	14.0267	13.947	13.8457	13.8355	13.8072	13.7861	13.7724	13.7165	13.6662	13.694	13.6414	13.6123	13.6095	13.5664
	STDEV	0.640568	0.549621	0.0551977	0.193481	0.0232713	0.454014	0.504854	0.118725	0.40812	0.140351	0.379475	0.351434	0.278677	0.190476	0.220133	0.26624	0.143985	0.355158	0.0130263	0.618097	0.185644	0.00613497	0.0662651	0.000297275	0.0676654	0.0875836	0.208832	0.283364	0.252681	0.128583	0.0130976	0.329573	0.133506	0.354897	0.245246	0.142857	0.288947	0.0430918	0.0589852	0.178936	0.145504	0.333274	0.109211	0.0173181	0.207612	0.0909359	0.0282243	0.202311
	datob-mid	16.1356	16.2276	16.2392	16.2664	16.2193	16.0868	16.0236	15.9625	15.8988	15.814	15.7882	15.7904	15.7027	15.7608	15.7195	15.6196	15.6354	15.6292	15.5388	15.5885	15.4746	15.4598	15.3859	15.2823	15.1623	15.1928	15.1462	15.1133	15.0649	15.0681	15.0322	14.995	14.8638	14.8305	14.7613	14.6475	14.5546	14.5007	14.4552	14.4258	14.3891	14.3132	14.3081	14.3335	14.3072	14.267	14.2405	14.1602
	STDEV	0.13059	0.841224	0.419696	0.485038	0.31875	0.226458	0.185272	0.356296	0.525775	0.0627033	0.700855	0.889831	0.649236	0.214321	0.12458	0.963556	0.714286	0.314865	0.563379	0.207927	0.284848	0.10712	0.374246	0.575261	0.324428	0.424977	0.382762	0.453958	0.241859	0.638025	0.544188	0.31876	0.093755	0.351638	0.4285	0.375469	0.259147	0.0047491	0.196485	0.316789	0.283086	0.278382	0.341086	0.223462	0.290451	0.0712897	0.314052	0.195727
	origin-high	14.1581	14.0595	14.1542	14.2261	14.2201	14.1595	14.0909	13.998	13.9812	13.8311	13.8675	13.7896	13.704	13.7226	13.6979	13.6538	13.6975	13.5104	13.4421	13.4902	13.4508	13.4601	13.4112	13.3797	13.4546	13.4929	13.4201	13.5174	13.5677	13.6479	13.6057	13.5853	13.5158	13.5762	13.4701	13.3321	13.2337	13.2142	13.2114	13.1684	13.1064	13.0748	13.1217	13.1221	13.0781	13.01	13.0176	12.9501
	STDEV	0.144737	0.437202	0.0959603	0.292003	0.526795	0.0165311	0.464965	0.109818	0.421569	0.175262	0.122324	0.0102087	0.149679	0.307018	0.162602	0.453451	0.209361	0.121377	0.00367203	0.0729879	0.0332018	0.139684	0.135865	0.0302504	0.272088	0.256811	0.00574495	0.0987923	0.254054	0.12841	0.0457829	0.0373008	0.0400562	0.0948598	0.172727	0.220264	0.0787618	0.119764	0.15261	0.126614	0.156061	0.0312899	0.14161	0.0714602	0.0999818	0.01239	0.0802027	0.0506433
	datob-high	16.0818	15.943	15.7693	15.7363	15.634	15.5466	15.5567	15.4239	15.3978	15.344	15.2872	15.2625	15.1599	14.9574	14.8964	14.8316	14.8537	14.8355	14.789	14.8239	14.8498	14.8603	14.826	14.7356	14.671	14.688	14.681	14.669	14.6658	14.6519	14.629	14.6157	14.5207	14.49	14.3707	14.2306	14.158	14.0936	14.0186	13.9668	13.9102	13.8454	13.8093	13.811	13.8044	13.768	13.745	13.6419
	STDEV	0.47561	0.56065	0.559432	0.520147	0.395833	0.143028	0.0122486	0.505179	0.0639413	0.0890837	0.0249542	0.268008	0.178862	0.369688	0.0310551	0.101197	0.262936	0.346908	0.445919	0.237432	0.440365	0.419355	0.32716	0.184049	0.14881	0.322937	0.181539	0.420791	0.535849	0.326347	0.18	0.0731707	0.0730695	0.350601	0.036036	0.0766587	0.488051	0.401384	0.194025	0.340677	0.0681461	0.292126	0.101251	0.202178	0.0490049	0.333556	0.193654	0.111878
Fig.4C		ATP	STDEV	limonene
	25umiptg	15.9786	0.117586	150
	100umiptg	14.1744	0.0328096	100
	500umiptg	13.6862	0.00928597	95
Fig.4D	TIME	0.01875	0.120611	0.222472	0.324333	0.426194	0.528028	0.629889	0.73175	0.833611	0.935472	1.03731	1.13917	1.24103	1.34289	1.44475	1.54653	1.64844	1.75031	1.85217	1.95403	2.05581	2.15772	2.25958	2.36144	2.46331	2.56508	2.66703	2.76886	2.87072	2.97258	3.07436	3.17628	3.27814	3.38	3.48178	3.58369	3.68556	3.78742	3.88928	3.99111	4.09297	4.19483	4.29669	4.39856	4.50039	4.60225	4.70411	4.80597
	origin-Low	-3.61563	-3.642	-3.59904	-3.57199	-3.50656	-3.44046	-3.3697	-3.32285	-3.26231	-3.19296	-3.14307	-3.09776	-3.04597	-2.99174	-2.9403	-2.89047	-2.83702	-2.77901	-2.72266	-2.67583	-2.6297	-2.58098	-2.52074	-2.47932	-2.43156	-2.39251	-2.34968	-2.3081	-2.25761	-2.22239	-2.18525	-2.15115	-2.11985	-2.07306	-2.04215	-2.00954	-1.98595	-1.96077	-1.92827	-1.91562	-1.91393	-1.89612	-1.87961	-1.85406	-1.83071	-1.82666	-1.81247	-1.79036
	STDEV	0.0129318	0.014871	0.0343647	0.0164549	0.0356022	0.0250053	0.0358969	0.0348979	0.034688	0.027422	0.0194909	0.0347765	0.024368	0.0231377	0.0278957	0.0350191	0.0261086	0.0238954	0.019326	0.0197895	0.02179	0.0277463	0.0211393	0.0223918	0.0238708	0.0199116	0.0257169	0.0251626	0.0266529	0.0243834	0.0263097	0.0333606	0.0343926	0.0312472	0.0365823	0.0343102	0.0328354	0.0280583	0.0323381	0.0368117	0.0380489	0.0339113	0.0283126	0.0298156	0.0303414	0.0268312	0.0316975	0.0294112
	datob-low	-3.61563	-3.61935	-3.59721	-3.57021	-3.5099	-3.42805	-3.36246	-3.30226	-3.23653	-3.18447	-3.1179	-3.07046	-3.0231	-2.97495	-2.91231	-2.8744	-2.81424	-2.767	-2.70905	-2.65498	-2.60979	-2.55941	-2.50165	-2.45632	-2.41408	-2.37462	-2.32739	-2.28622	-2.25189	-2.21503	-2.17463	-2.13749	-2.09476	-2.05768	-2.02231	-2.01029	-1.97292	-1.95475	-1.93864	-1.91393	-1.91021	-1.89147	-1.87015	-1.85055	-1.83321	-1.82232	-1.81033	-1.8003
	STDEV	0.0280186	0.0297485	0.0186588	0.0182502	0.0195406	0.0217426	0.0200335	0.0187612	0.0135878	0.0165409	0.018118	0.0158206	0.018321	0.0102779	0.0146925	0.0138003	0.0168305	0.0158479	0.0103425	0.0165181	0.0177828	0.015637	0.0109894	0.0128133	0.0157447	0.0167707	0.0182718	0.0189669	0.0231226	0.0194892	0.0242833	0.0259627	0.0144139	0.00893609	0.00900218	0.0124676	0.012692	0.00755135	0.00141245	0.00521198	0.00237293	0.00236406	0.00430897	0.00389361	0.00445435	0.00187621	0.00185589	0.00275062
	origin-mid	-3.60454	-3.60638	-3.58994	-3.55435	-3.49331	-3.42805	-3.36102	-3.29954	-3.23908	-3.18327	-3.1327	-3.08347	-3.03655	-2.99874	-2.94504	-2.8977	-2.8551	-2.81091	-2.75987	-2.71206	-2.67292	-2.62279	-2.56395	-2.53137	-2.48351	-2.45225	-2.4225	-2.38109	-2.34706	-2.32228	-2.29165	-2.27303	-2.2382	-2.20274	-2.18037	-2.14686	-2.11569	-2.08225	-2.05455	-2.01966	-1.994	-1.97041	-1.95475	-1.92175	-1.90012	-1.88453	-1.86627	-1.84896
	STDEV	0.0674782	0.00735306	0.00184165	0.00362313	0.00349645	0.00822389	0.00462261	0.0001	0.00270998	0.00382652	0.00482512	0.00802766	0.00109172	0.00312506	0.00300909	0.0076047	0.000906634	0.00608172	0.00249369	0.00157981	0.000753025	0.000724125	0.00413232	0.00129872	0.00439976	0.00838842	0.008711	0.012402	0.0135216	0.0146377	0.0147895	0.0187955	0.0160208	0.0126589	0.0135755	0.0106199	0.00513486	0.000414773	0.00681919	0.00312135	0.00113039	0.00183624	0.0100434	0.0303766	0.0355462	0.030434	0.014155	0.0138988
	datob-mid	-3.62309	-3.61563	-3.59904	-3.56313	-3.50489	-3.43579	-3.3697	-3.30907	-3.24805	-3.18568	-3.1373	-3.08238	-3.02722	-2.98183	-2.93276	-2.89679	-2.84645	-2.80264	-2.75672	-2.70456	-2.66787	-2.62279	-2.57243	-2.53389	-2.49738	-2.45457	-2.42588	-2.38597	-2.35125	-2.32279	-2.29263	-2.26096	-2.23259	-2.19463	-2.16893	-2.13242	-2.09354	-2.05222	-2.01628	-1.9896	-1.97256	-1.94947	-1.92312	-1.89845	-1.88256	-1.85854	-1.84643	-1.82542
	STDEV	0.178763	0.0337205	0.0334698	0.0384101	0.0370541	0.0332901	0.0310658	0.0348979	0.0342131	0.0386292	0.0266085	0.0380368	0.0370944	0.0371688	0.037493	0.0385166	0.0362478	0.037054	0.0371152	0.0378133	0.038135	0.0374815	0.0372073	0.0386572	0.0359322	0.0395102	0.0378527	0.0328172	0.0304442	0.0357108	0.0316432	0.0386331	0.0287849	0.0303123	0.02514	0.0218757	0.0143409	0.0198809	0.0237491	0.0240377	0.0329187	0.0474835	0.0439341	0.0400488	0.0363979	0.0354945	0.0362571	0.0402625
	origin-high	-3.63819	-3.63061	-3.61935	-3.57199	-3.51325	-3.44515	-3.38877	-3.32841	-3.26361	-3.21638	-3.16771	-3.11002	-3.07369	-3.03447	-2.98876	-2.95172	-2.90589	-2.86558	-2.81175	-2.7774	-2.7326	-2.69046	-2.63457	-2.59964	-2.55748	-2.52261	-2.48771	-2.45341	-2.418	-2.40241	-2.37033	-2.34758	-2.32585	-2.2981	-2.2774	-2.25237	-2.22424	-2.20138	-2.16718	-2.14302	-2.11031	-2.07266	-2.0433	-2.01328	-1.9834	-1.96647	-1.94736	-1.9369
	STDEV	0.0805476	0.0266223	0.0301978	0.0335946	0.0284775	0.0352495	0.0313583	0.0251905	0.0265055	0.034	0.0336786	0.0249459	0.0123323	0.0237884	0.0270336	0.0188702	0.0277584	0.0201123	0.0272235	0.0249636	0.0249247	0.0269089	0.0257979	0.0257897	0.0228842	0.0251665	0.0261742	0.024072	0.025587	0.0275042	0.0254199	0.0251525	0.0287736	0.0276427	0.023399	0.024871	0.0228285	0.0235827	0.0248583	0.0240221	0.0268607	0.0264087	0.020265	0.0231523	0.020969	0.0181706	0.0142918	0.00771131
	datob-high	-3.60454	-3.59175	-3.56489	-3.53359	-3.48349	-3.40521	-3.34671	-3.28475	-3.22263	-3.17128	-3.11564	-3.07478	-3.02105	-2.97888	-2.93558	-2.90407	-2.84817	-2.8201	-2.77339	-2.72723	-2.69934	-2.65926	-2.60979	-2.58164	-2.54275	-2.50899	-2.48291	-2.44472	-2.41184	-2.39087	-2.35968	-2.33614	-2.3076	-2.28131	-2.25522	-2.23353	-2.20138	-2.172	-2.14004	-2.09801	-2.06121	-2.03868	-2.00656	-1.98997	-1.96433	-1.95017	-1.92586	-1.90784
	STDEV	0.0016528	0.0147069	0.0127048	0.0212047	0.0136995	0.0114011	0.00602416	0.0142055	0.00667568	0.00501895	0.0119196	0.00901939	0.0119054	0.00615387	0.00884979	0.0150672	0.0109494	0.0198474	0.0117455	0.0104086	0.00688084	0.0141274	0.011429	0.0115573	0.0138806	0.010172	0.00983435	0.0071857	0.00864572	0.011155	0.00819249	0.00370567	0.00879029	0.00402012	0.00930033	0.00715325	0.00746629	0.0122012	0.020626	0.0144506	0.0175242	0.0109981	0.00614446	0.00260319	0.00548651	0.0146178	0.000703	0.00891962
Fig.4E	TIME	0	0.106951	0.214034	0.321062	0.428062	0.53509	0.64209	0.749118	0.856146	0.963146	1.07017	1.1772	1.2842	1.39123	1.49823	1.60517	1.71228	1.81928	1.92631	2.03334	2.14034	2.24737	2.35431	2.4614	2.56842	2.67542	2.78245	2.88945	2.99648	3.10348	3.21051	3.31753	3.42453	3.53156	3.63856	3.74559	3.85262	3.95962	4.06665	4.17359	4.28067	4.3877	4.4947	4.60173	4.70867	4.81576	4.9227	5.02978
	WT	15.5911	15.7934	16.0509	16.2984	16.5549	16.9471	17.2846	17.4985	17.7454	17.9871	18.2554	18.633	18.6605	19.0273	19.2998	19.4941	19.6072	19.802	20.0039	20.4188	20.6975	20.9356	21.2394	21.4839	21.6501	21.7244	21.8706	21.9881	22.0474	22.0649	22.1538	22.2068	22.2521	22.2514	22.12	22.1148	22.1151	22.1589	22.1132	22.1305	22.082	22.1702	22.2473	22.2613	22.2106	22.2673	22.3024	22.3695
	STDEV	0.101707	0.14313	0.178833	0.178863	0.141156	0.125912	0.0927896	0.0225419	0.0413786	0.135676	0.182202	0.221057	0.27765	0.32862	0.373756	0.401748	0.408499	0.371442	0.376616	0.393827	0.452532	0.467787	0.46037	0.502679	0.602794	0.659385	0.673598	0.65197	0.668246	0.686083	0.697682	0.68195	0.672902	0.691986	0.694329	0.693714	0.734648	0.721345	0.68196	0.643827	0.601857	0.57887	0.545209	0.496392	0.480152	0.489959	0.487013	0.480091
	original	15.3468	15.135	14.8452	14.5542	14.1623	13.9309	13.7842	13.682	13.5122	13.3928	13.3576	13.3241	13.282	13.2297	13.2008	13.1901	13.2756	13.2125	13.2716	13.301	13.3272	13.3656	13.3975	13.4321	13.5779	13.5916	13.7287	13.8807	14.0239	14.1932	14.3774	14.4851	14.7217	14.8692	15.0089	15.1172	15.2393	15.2623	15.3558	15.3623	15.3614	15.4033	15.4486	15.5461	15.6363	15.7093	15.8295	15.9805
	STDEV	0.0113323	0.0356717	0.0409279	0.0768205	0.0584379	0.0688367	0.0623317	0.0672105	0.0448041	0.0226045	0.0553889	0.0668189	0.0722609	0.0964961	0.116199	0.12665	0.0897025	0.0822272	0.073615	0.0731771	0.0643967	0.0775101	0.0720506	0.0953863	0.0865689	0.058779	0.0409765	0.0346924	0.0135814	0.00225529	0.0170474	0.00136401	0.0309156	0.0644999	0.0652896	0.0574885	0.0347908	0.014232	0.0270015	0.0384162	0.0519282	0.0390404	0.0243721	0.027646	0.0927906	0.14194	0.156606	0.15952
	M1M2	17.9925	18.101	18.0638	17.9421	17.629	17.2538	16.9195	16.6778	16.3396	16.0275	15.9304	15.9244	15.8466	15.686	15.5602	15.5172	15.4281	15.4137	15.3535	15.2947	15.2781	15.3076	15.3371	15.4463	15.5229	15.7618	15.8749	16.0743	16.3292	16.5544	16.732	16.9236	17.0266	17.2214	17.3304	17.3624	17.4973	17.6708	17.7836	17.8884	18.0612	18.2117	18.4184	18.5349	18.7138	18.8262	18.9599	19.0557
	STDEV	0.0202194	0.0362621	0.00566798	0.00476461	0.0197235	0.0303437	0.0175627	0.0221674	0.0215266	0.0176797	0.0232608	0.0328116	0.0662631	0.0292531	0.0763672	0.0451464	0.00832007	0.00364914	0.0185701	0.00285643	0.0615065	0.0433875	0.0487103	0.0813889	0.102569	0.0895152	0.0230616	0.0453678	0.04885	0.0414542	0.0561209	0.0255301	0.0350706	0.0129376	0.0599204	0.0293043	0.009791	0.0195683	0.0224531	0.0280676	0.00540495	0.0599685	0.0273673	0.0020618	0.025238	0.0511852	0.048678	0.0752702
	M3	16.126	15.5012	14.9241	14.4674	13.9762	13.5601	13.5147	13.5528	13.7505	13.9666	14.4024	15.0296	15.7046	16.38	16.8968	17.3409	17.8669	18.2016	18.5149	18.6175	18.7248	18.8531	18.9189	19.0256	19.0982	19.0923	19.1464	19.19	19.2562	19.2587	19.2214	19.2269	19.2916	19.2928	19.3019	19.2349	19.2999	19.254	19.2372	19.2016	19.1929	18.8841	18.7885	18.6861	18.4462	18.474	18.3773	18.2591
	STDEV	0.0435709	0.0755265	0.230171	0.0440925	0.0889981	0.124482	0.159426	0.106103	0.019986	0.0269631	0.0683597	0.0790923	0.257852	0.199001	0.106076	0.205984	0.249339	0.18987	0.0409213	0.0688465	0.174914	0.234192	0.135659	0.0639606	0.153087	0.113453	0.11506	0.260225	0.208381	0.256634	0.209423	0.226351	0.138122	0.244939	0.155095	0.0703523	0.264808	0.0153888	0.192417	0.191564	0.082298	0.139529	0.226938	0.186145	0.137542	0.0645034	0.202639	0.0432874
[truncated: 166 more columns]

## Sheet: Fig.S1
Fig.S1A	TIME	0.204611	0.409222	0.613833	0.818444	1.02306	1.22767	1.43228	1.63689	1.84147	2.04608	2.25069	2.45531	2.65992	2.86453	3.06914	3.27375	3.47836	3.68294	3.88756	4.09217	4.29678	4.50139	4.706	4.91061	5.11522	5.31983	5.52444	5.72906	5.93367	6.13828	6.34289	6.5475	6.75211	6.95669	7.16131	7.36592	7.57053	7.77514	7.97975	8.18436	8.38897	8.59358	8.79817	9.00278	9.20739	9.412	9.61664	9.82125
	ATP by biosensor	2.72902	2.77855	2.79643	2.82186	2.87093	2.86722	2.89166	2.93438	3.00663	3.12626	3.23675	3.37748	3.47712	3.59948	3.76982	3.98397	4.29526	4.71921	5.36628	6.17638	7.13537	8.30091	9.51827	10.7851	11.3196	11.7717	11.6651	10.8776	9.67923	8.22534	7.23222	6.02317	5.1037	4.56573	4.13715	3.69971	3.32122	2.97862	2.63733	2.28449	2.02927	1.84197	1.67155	1.55259	1.47676	1.42716	1.39556	1.37122
	stdev	0.0579073	0.067708	0.094005	0.0780824	0.0563733	0.0519654	0.0204405	0.0202605	0.00969399	0.0139082	0.0196627	0.0217765	0.023327	0.0552681	0.0602599	0.0665411	0.0783791	0.132134	0.207943	0.316107	0.455217	0.559943	0.652477	0.722348	0.640405	0.545474	0.462957	0.369732	0.26866	0.139252	0.273547	0.20434	0.0415486	0.0242712	0.0526607	0.150175	0.303702	0.377144	0.404136	0.402303	0.337248	0.247785	0.0995763	0.0144587	0.0724583	0.100153	0.109443	0.106295
	ATP by Luciferase					1.99206					1.80513					1.95395					3.04303				3.3808			4.076			2.83038			2.48512			1.96196
	stdev					0.0144321					0.0821588					0.050861					0.278658				0.0597245			0.361481			0.0340014			0.136734			0.354623
Fig.S1B	ATP by biosensor	2.87093	3.12626	3.76982	6.17638	10.7851	11.6651	8.22534	5.1037	3.69971
	stdev	0.0563733	0.0139082	0.0602599	0.316107	0.722348	0.462957	0.139252	0.0415486	0.150175
	ATP by Luciferase	1.99206	1.80513	1.95395	3.04303	3.3808	4.076	2.83038	2.48512	1.96196
	stdev	0.0144321	0.0821588	0.050861	0.278658	0.0597245	0.361481	0.0340014	0.136734	0.354623
[truncated: 61 more columns]

## Sheet: Fig.S2
Fig.S2A	TIME	0.115444	0.320056	0.524639	0.72925	0.933861	1.13847	1.34308	1.54769	1.75231	1.95692	2.16153	2.36611	2.57072	2.77533	2.97994	3.18456	3.38917	3.59378	3.79839	4.003	4.20761	4.41222	4.61683	4.82144	5.02606	5.23067	5.43528	5.63986	5.84447	6.04908	6.25369	6.45831	6.66292	6.86753	7.07214	7.27675	7.48133	7.68594	7.89056	8.09517	8.29981	8.50442	8.709	8.91361	9.11819	9.32281	9.52742	9.73203
	GROWTH RATE	0.786854	0.782905	0.766547	0.776135	0.790432	0.766081	0.726066	0.708581	0.675442	0.638084	0.610735	0.590729	0.580608	0.575792	0.567816	0.556352	0.535122	0.495488	0.441738	0.361665	0.267813	0.187497	0.126568	0.0809019	0.0441195	0.0380397	0.0562415	0.0617631	0.0567885	0.0518429	0.0471744	0.0418424	0.0303306	0.0268237	0.0227966	0.0179661	0.0167172	0.0154165	0.0161995	0.0152146	0.0244855	0.0304116	0.0314654	0.0294667	0.0263011	0.0256395	0.0170049	0.00804886
	STDEV	0.0340065	0.00223007	0.0306172	0.0250331	0.012506	0.0108527	0.0179699	0.0125475	0.0108706	0.0137249	0.0170996	0.0178163	0.0125277	0.0144459	0.0131845	0.010717	0.0101087	0.0166538	0.0233527	0.028913	0.0324188	0.0252684	0.0199708	0.0132934	0.0121195	0.0127391	0.0153708	0.00860003	0.00102054	0.0154511	0.0195071	0.0218011	0.0173783	0.0141999	0.0119247	0.00341246	0.000821959	0.000641172	0.000386635	0.00250127	0.00582457	0.01104	0.0097221	0.00952145	0.00724581	0.00241514	0.0137542	0.0233427
	dATP/dt	0.208606	0.352807	0.584208	0.539544	0.687254	0.486579	0.597524	0.831797	1.0458	1.52014	2.07024	3.15986	3.956	4.68308	5.69174	5.94479	6.1862	2.61019	2.20773	-0.520472	-3.84579	-5.85185	-7.09983	-4.84976	-5.90417	-4.49009	-2.62709	-2.09292	-2.13615	-1.84833	-1.67302	-1.66664	-1.72303	-1.24632	-0.914646	-0.832231	-0.580889	-0.370335	-0.242218	-0.154279	-0.118867	-0.140349	-0.13169	-0.129647	-0.13328	-0.146088	-0.134923	-0.102571
	STDEV	0.0661722	0.13594	0.0806778	0.038385	0.075531	0.0282273	0.185333	0.0457173	0.0615111	0.191042	0.41331	0.41831	0.544667	0.680249	0.514212	0.461321	0.363517	0.905904	0.567444	0.90059	0.654177	0.700685	0.934884	0.657124	0.338196	0.835636	0.284321	0.268179	0.589091	0.771191	0.369485	0.242997	0.0443872	0.317712	0.43733	0.725006	0.521736	0.308207	0.13642	0.0473168	0.0159135	0.0856275	0.124307	0.139368	0.137409	0.119274	0.057987	0.0109206
Fig.S2B	TIME	0.115444	0.320056	0.524639	0.72925	0.933861	1.13847	1.34308	1.54769	1.75231	1.95692	2.16153	2.36611	2.57072	2.77533	2.97994	3.18456	3.38917	3.59378	3.79839	4.003	4.20761	4.41222	4.61683	4.82144	5.02606	5.23067	5.43528	5.63986	5.84447	6.04908	6.25369	6.45831	6.66292	6.86753	7.07214	7.27675	7.48133	7.68594	7.89056	8.09517	8.29981	8.50442	8.709	8.91361	9.11819	9.32281	9.52742	9.73203
	ATP	2.89166	2.93438	3.00663	3.12626	3.23675	3.37748	3.47712	3.59948	3.76982	3.98397	4.29526	4.71921	5.36628	6.17638	7.13537	8.30091	9.51827	10.7851	11.3196	11.7717	11.6651	10.8776	9.67923	8.22534	7.23222	6.02317	5.1037	4.56573	4.13715	3.69971	3.32122	2.97862	2.63733	2.28449	2.02927	1.84197	1.67155	1.55259	1.47676	1.42716	1.39556	1.37122	1.34248	1.31551	1.28897	1.26167	1.23176	1.20413
	STDEV	0.0204405	0.0202605	0.00969399	0.0139082	0.0196627	0.0217765	0.023327	0.0552681	0.0602599	0.0665411	0.0783791	0.132134	0.207943	0.316107	0.455217	0.559943	0.652477	0.722348	0.640405	0.545474	0.462957	0.369732	0.26866	0.139252	0.273547	0.20434	0.0415486	0.0242712	0.0526607	0.150175	0.303702	0.377144	0.404136	0.402303	0.337248	0.247785	0.0995763	0.0144587	0.0724583	0.100153	0.109443	0.106295	0.0889571	0.0636886	0.035492	0.0103449	0.0210797	0.031441
	growth rate	0.786854	0.782905	0.766547	0.776135	0.790432	0.766081	0.726066	0.708581	0.675442	0.638084	0.610735	0.590729	0.580608	0.575792	0.567816	0.556352	0.535122	0.495488	0.441738	0.361665	0.267813	0.187497	0.126568	0.0809019	0.0441195	0.0380397	0.0562415	0.0617631	0.0567885	0.0518429	0.0471744	0.0418424	0.0303306	0.0268237	0.0227966	0.0179661	0.0167172	0.0154165	0.0161995	0.0152146	0.0244855	0.0304116	0.0314654	0.0294667	0.0263011	0.0256395	0.0170049	0.00804886
	STDEV	0.0340065	0.00223007	0.0306172	0.0250331	0.012506	0.0108527	0.0179699	0.0125475	0.0108706	0.0137249	0.0170996	0.0178163	0.0125277	0.0144459	0.0131845	0.010717	0.0101087	0.0166538	0.0233527	0.028913	0.0324188	0.0252684	0.0199708	0.0132934	0.0121195	0.0127391	0.0153708	0.00860003	0.00102054	0.0154511	0.0195071	0.0218011	0.0173783	0.0141999	0.0119247	0.00341246	0.000821959	0.000641172	0.000386635	0.00250127	0.00582457	0.01104	0.0097221	0.00952145	0.00724581	0.00241514	0.0137542	0.0233427
[truncated: 6 more columns]

## Sheet: Fig.S3
Fig.S3A	Time	0	0.204778	0.409389	0.614	0.818611	1.02342	1.22783	1.43244	1.63706	1.84167	2.04628	2.25089	2.4555	2.66014	2.86475	3.06936	3.27394	3.47856	3.68317	3.88778	4.09239	4.297	4.50161	4.70622	4.91083	5.11544	5.32006	5.52464	5.72925	5.93386	6.13847	6.34308	6.54769	6.75231	6.95692	7.16153	7.36611	7.57072	7.77533	7.97994	8.18456	8.38917	8.59378	8.79839	9.003	9.20761	9.41222	9.61683
	0.1% Glu	3.20767	3.34444	3.12407	3.15787	3.05509	3.00779	3.06123	2.80752	2.74919	2.75035	2.74691	2.75172	2.66703	2.67492	2.72641	2.72147	2.74915	2.78314	2.79803	2.87162	2.92104	3.01753	3.11525	3.27093	3.44601	3.56772	3.71528	3.86858	4.15	4.50119	4.9824	5.59739	5.95102	5.89176	5.49463	4.85736	4.03143	3.04597	2.27435	1.85387	1.63035	1.52297	1.47406	1.46184	1.46915	1.49228	1.52561	1.56074
	stdev	0.161016	0.233448	0.22123	0.203806	0.265676	0.202987	0.236038	0.121463	0.0766471	0.083276	0.0769678	0.100176	0.0431873	0.0846915	0.0849154	0.0782401	0.0565875	0.0639125	0.0689475	0.054389	0.0593955	0.083885	0.10817	0.108921	0.116281	0.14162	0.161988	0.190132	0.242081	0.320552	0.522671	0.533346	0.193798	0.146532	0.362572	0.550145	0.760856	0.830602	0.535301	0.30537	0.176998	0.113505	0.0775625	0.0574586	0.0450377	0.0375504	0.029077	0.0255501
	0.4%Glu	3.38082	3.28082	3.11724	3.09264	2.95375	2.92571	2.88241	2.79322	2.7558	2.67654	2.72397	2.74341	2.72902	2.77855	2.79643	2.82186	2.87093	2.86722	2.89166	2.93438	3.00663	3.12626	3.23675	3.37748	3.47712	3.59948	3.76982	3.98397	4.29526	4.71921	5.36628	6.17638	7.13537	8.30091	9.51827	10.7851	11.3196	11.7717	11.6651	10.8776	9.67923	8.22534	7.23222	6.02317	5.1037	4.56573	4.13715	3.69971
	stdev	0.117872	0.0596986	0.131338	0.114674	0.0851691	0.119702	0.0748285	0.081716	0.137679	0.0492064	0.019604	0.0288932	0.0579073	0.067708	0.094005	0.0780824	0.0563733	0.0519654	0.0204405	0.0202605	0.00969399	0.0139082	0.0196627	0.0217765	0.023327	0.0552681	0.0602599	0.0665411	0.0783791	0.132134	0.207943	0.316107	0.455217	0.559943	0.652477	0.722348	0.640405	0.545474	0.462957	0.369732	0.26866	0.139252	0.273547	0.20434	0.0415486	0.0242712	0.0526607	0.150175
	1%Glu	3.39864	3.11438	3.02142	2.82529	2.7302	2.72638	2.68129	2.67085	2.66038	2.71685	2.74187	2.74204	2.71602	2.75877	2.76115	2.80753	2.83588	2.85889	2.90802	2.96538	3.05696	3.15009	3.28774	3.43261	3.55833	3.70667	3.89155	4.14457	4.49779	4.95849	5.6273	6.45636	7.47778	8.63273	9.84182	11.1027	12.2475	13.2437	14.0233	14.5109	14.7122	14.5926	14.1657	13.4734	12.5437	11.4288	10.106	8.64315
	stdev	0.112567	0.0195951	0.0610683	0.130218	0.101131	0.0243797	0.0762793	0.134676	0.121866	0.107626	0.119361	0.0740566	0.077787	0.0831969	0.0516509	0.00776004	0.0429545	0.0234472	0.0581569	0.0561516	0.0573789	0.0336581	0.0349576	0.0664205	0.0933202	0.0988284	0.115172	0.173207	0.248148	0.327475	0.411292	0.485428	0.572027	0.631855	0.629836	0.587463	0.534199	0.457489	0.350481	0.300904	0.385908	0.462885	0.54597	0.602635	0.646198	0.615256	0.615621	0.614811
	2%Glu	3.21647	3.19054	3.14812	2.99963	2.9476	2.81266	2.82783	2.80525	2.77943	2.72001	2.70644	2.71381	2.70353	2.71444	2.71525	2.74102	2.76315	2.79076	2.84828	2.92406	3.03385	3.13248	3.20568	3.30171	3.42707	3.58837	3.752	3.94533	4.2054	4.54929	4.95119	5.45338	6.09633	6.89704	7.8096	8.81171	9.8431	10.8657	11.7492	12.5299	13.1113	13.4009	13.4654	13.2522	12.8645	12.1987	11.3822	10.4732
	stdev	0.0779152	0.0835672	0.124902	0.169315	0.246256	0.163946	0.0951136	0.0192922	0.0237094	0.0675932	0.12839	0.142008	0.144786	0.113616	0.0807987	0.0727145	0.0617225	0.025463	0.0261802	0.0474689	0.029842	0.0334936	0.0406821	0.0642787	0.0720667	0.0973671	0.114507	0.111983	0.16482	0.194775	0.238281	0.28819	0.3459	0.426754	0.47072	0.5168	0.520819	0.542614	0.512441	0.461206	0.375301	0.239443	0.165714	0.0539799	0.124061	0.235803	0.338211	0.436794
Fig.S3B	Time	0	0.204778	0.409389	0.614	0.818611	1.02342	1.22783	1.43244	1.63706	1.84167	2.04628	2.25089	2.4555	2.66014	2.86475	3.06936	3.27394	3.47856	3.68317	3.88778	4.09239	4.297	4.50161	4.70622	4.91083	5.11544	5.32006	5.52464	5.72925	5.93386	6.13847	6.34308	6.54769	6.75231	6.95692	7.16153	7.36611	7.57072	7.77533	7.97994	8.18456	8.38917	8.59378	8.79839	9.003	9.20761	9.41222	9.61683
	0.1% Glu	-3.86919	-3.80418	-3.75902	-3.6452	-3.60146	-3.5022	-3.36277	-3.34984	-3.23579	-3.09715	-2.94863	-2.83508	-2.72093	-2.62467	-2.47594	-2.37797	-2.22068	-2.085	-1.91371	-1.75559	-1.63049	-1.48449	-1.31937	-1.1556	-0.979902	-0.822234	-0.657472	-0.490504	-0.337264	-0.188862	-0.0467262	0.0819123	0.205025	0.322152	0.443977	0.561511	0.681833	0.742411	0.767521	0.77626	0.767117	0.750144	0.726363	0.694825	0.665535	0.639176	0.615371	0.594598
	stdev	0.054759	0.0738709	0.028072	0.0669938	0.0312614	0.0216928	0.0624581	0.0425547	0.0595672	0.0416052	0.0488243	0.0833347	0.0809069	0.0370439	0.0868777	0.0528477	0.0765628	0.0728409	0.109687	0.115047	0.0980409	0.0955714	0.110667	0.117149	0.124892	0.111436	0.111521	0.117441	0.113328	0.111887	0.107325	0.0993326	0.0982758	0.0964649	0.0995825	0.101721	0.10088	0.0556995	0.0365352	0.0270552	0.0220007	0.0283523	0.0357069	0.0385447	0.0362152	0.0326037	0.0277759	0.0259445
	0.4%Glu	-3.97471	-3.85075	-3.81501	-3.74067	-3.59459	-3.49142	-3.42776	-3.31246	-3.18278	-2.98612	-2.97386	-2.84348	-2.63195	-2.54148	-2.43382	-2.30337	-2.13894	-2.01279	-1.85666	-1.70756	-1.52681	-1.37874	-1.24756	-1.07318	-0.889875	-0.745628	-0.584981	-0.425124	-0.276381	-0.131917	0.00221931	0.124982	0.244912	0.35887	0.47401	0.593893	0.715594	0.832439	0.94257	1.04244	1.1315	1.20268	1.25834	1.27681	1.27162	1.27281	1.28701	1.30208
	stdev	0.202455	0.0906134	0.135886	0.133936	0.162644	0.100717	0.0929076	0.0933897	0.11339	0.124277	0.063395	0.0550812	0.106049	0.00624179	0.0139799	0.0171625	0.0399066	0.0111998	0.0236171	0.0353046	0.0743168	0.0703313	0.0289691	0.0283202	0.0621294	0.0357579	0.0368818	0.0395796	0.0403755	0.0416118	0.0438026	0.0416423	0.040535	0.0445946	0.0490981	0.049986	0.0518902	0.0534898	0.052435	0.0491123	0.0456377	0.037024	0.0309392	0.026293	0.0177074	0.0232513	0.0313427	0.0382275
	1%Glu	-4.13576	-3.77707	-3.87007	-3.6495	-3.60213	-3.35682	-3.21211	-3.10789	-2.99404	-2.98814	-2.92969	-2.7746	-2.70085	-2.39536	-2.37095	-2.16677	-2.05493	-1.9571	-1.79241	-1.63862	-1.49324	-1.35908	-1.17164	-1.02779	-0.887252	-0.722282	-0.526282	-0.387851	-0.246801	-0.104049	0.0325027	0.159673	0.280973	0.403683	0.518663	0.643335	0.763166	0.875447	0.980609	1.07924	1.16041	1.23426	1.29918	1.35359	1.40184	1.44314	1.47647	1.50232
	stdev	0.0188562	0.313597	0.0866922	0.13269	0.0550276	0.28159	0.218731	0.156331	0.215345	0.0695587	0.0445097	0.122458	0.102477	0.132424	0.00456632	0.0897246	0.0522191	0.138417	0.104595	0.172725	0.149779	0.17842	0.20762	0.180118	0.172666	0.200963	0.186827	0.173856	0.164922	0.162162	0.151898	0.142454	0.136311	0.134197	0.142247	0.143147	0.142672	0.13589	0.124661	0.108966	0.0981044	0.0857407	0.0757446	0.0676036	0.0610838	0.0519493	0.0431453	0.0351452
	2%Glu	-3.97206	-3.87859	-3.77928	-3.68435	-3.57278	-3.48072	-3.36702	-3.26825	-3.14908	-3.03281	-2.91101	-2.79517	-2.66643	-2.54538	-2.41474	-2.28392	-2.14722	-2.011	-1.87068	-1.72347	-1.57035	-1.42618	-1.27963	-1.12513	-0.977807	-0.824793	-0.672431	-0.523159	-0.366075	-0.215029	-0.0734215	0.0559064	0.179223	0.294066	0.40197	0.515988	0.63283	0.749445	0.859993	0.962027	1.05266	1.13568	1.20634	1.26702	1.32054	1.3701	1.41235	1.44677
	stdev	0.107725	0.104568	0.0790459	0.0755059	0.0855145	0.0779103	0.0664644	0.0428843	0.0514971	0.0235514	0.0354058	0.0314169	0.0220297	0.0301504	0.0269796	0.0329548	0.0315523	0.0334408	0.0371868	0.0395507	0.0438389	0.0432572	0.0450519	0.0430694	0.0469003	0.0486668	0.0495265	0.0523235	0.05885	0.0573579	0.0529992	0.0517036	0.050927	0.0478604	0.05536	0.0580519	0.059512	0.0585802	0.0576133	0.0544393	0.0519042	0.047878	0.0433501	0.0385196	0.0360535	0.0345867	0.0296321	0.0272295
Fig.S3C	Time	0	0.204778	0.409389	0.614	0.818611	1.02342	1.22783	1.43244	1.63706	1.84167	2.04628	2.25089	2.4555	2.66014	2.86475	3.06936	3.27394	3.47856	3.68317	3.88778	4.09239	4.297	4.50161	4.70622	4.91083	5.11544	5.32006	5.52464	5.72925	5.93386	6.13847	6.34308	6.54769	6.75231	6.95692	7.16153	7.36611	7.57072	7.77533	7.97994	8.18456	8.38917	8.59378	8.79839	9.003	9.20761	9.41222	9.61683
	0.1% Glu	3.56667	3.47738	3.45622	3.36964	3.21607	3.16562	3.13874	3.11658	2.95788	2.80863	2.68997	2.64585	2.60917	2.60842	2.66243	2.68043	2.7373	2.78439	2.86822	2.99442	3.10623	3.24376	3.38189	3.52414	3.62112	3.53362	3.33549	3.0387	2.6705	2.27808	1.89553	1.65007	1.50288	1.43338	1.41452	1.4151	1.40804	1.39296	1.36876	1.33304	1.28345	1.23224	1.19413	1.16185	1.13627	1.12159	1.11036	1.10617
	stdev	0.443219	0.301123	0.41603	0.582658	0.612836	0.511588	0.514673	0.454899	0.451442	0.315828	0.173318	0.140511	0.0812854	0.0932255	0.0665445	0.026465	0.0177978	0.0299707	0.047333	0.113651	0.15014	0.140976	0.156898	0.155178	0.0509635	0.202832	0.32498	0.367039	0.440047	0.468576	0.313778	0.186469	0.083701	0.0301111	0.0270912	0.0416124	0.0321054	0.0299925	0.0428691	0.0561195	0.0750896	0.0847539	0.0697433	0.0527231	0.0379568	0.0288655	0.0194201	0.0132694
	0.4%Glu	3.4127	3.10913	3.03671	3.00337	2.6511	2.53595	2.47383	2.55922	2.5108	2.56687	2.58797	2.61966	2.66958	2.66395	2.67508	2.68791	2.74106	2.7773	2.8453	2.96346	3.08351	3.1812	3.27732	3.44376	3.65017	3.93741	4.25125	4.53297	4.67545	4.67531	4.50579	4.15177	3.71428	3.28375	2.97394	2.74139	2.58489	2.48208	2.41264	2.36378	2.32709	2.29711	2.27072	2.24406	2.22226	2.19415	2.16672	2.1395
	stdev	0.335595	0.411357	0.505357	0.552497	0.265012	0.230728	0.142875	0.182822	0.271491	0.211842	0.193232	0.222976	0.213602	0.116319	0.0635404	0.017334	0.0111597	0.0451075	0.0622885	0.0722083	0.051636	0.0145919	0.0203745	0.0322266	0.031737	0.010975	0.0554398	0.139206	0.213699	0.267628	0.309267	0.309563	0.290191	0.250249	0.204797	0.160047	0.130117	0.109844	0.105137	0.103563	0.0963857	0.0958162	0.0915104	0.087358	0.0820562	0.0736234	0.0603414	0.0548468
	1%Glu	2.81389	2.84861	2.99861	2.68472	2.73102	2.67344	2.63049	2.68025	2.61219	2.58719	2.56322	2.57576	2.61021	2.61442	2.5957	2.63936	2.67851	2.76131	2.84019	2.94472	3.09472	3.20429	3.34334	3.48186	3.65675	3.93743	4.20808	4.46778	4.56827	4.54072	4.37523	4.02087	3.60631	3.19022	2.87163	2.64567	2.49566	2.39661	2.33188	2.29567	2.26271	2.2402	2.22672	2.21	2.18577	2.15791	2.13437	2.10763
	stdev	0.443906	0.335876	0.241595	0.0569614	0.0399384	0.0870789	0.0970509	0.00423775	0.135219	0.0341156	0.101693	0.0694241	0.0491403	0.0533202	0.00928449	0.0180023	0.0131465	0.00601987	0.00631951	0.0121183	0.0396473	0.0453029	0.0577273	0.0522702	0.0674443	0.0907621	0.100498	0.112701	0.117613	0.148553	0.148464	0.15712	0.150015	0.14717	0.161977	0.135517	0.134512	0.121152	0.113488	0.107101	0.104581	0.105755	0.0961666	0.0924911	0.0851597	0.0817401	0.0670903	0.0636645
	2%Glu	2.91647	2.88462	2.62351	2.6892	2.73996	2.72409	2.67548	2.66646	2.68409	2.67351	2.63208	2.60331	2.65246	2.62328	2.68351	2.73236	2.78652	2.87002	2.9585	3.10304	3.21061	3.3625	3.5461	3.74788	4.01544	4.31202	4.74259	5.35636	6.02588	6.71808	7.16282	7.32275	7.14233	6.60219	5.83663	4.95454	4.20815	3.63139	3.23891	2.9885	2.82639	2.71567	2.63824	2.59128	2.5591	2.53123	2.5154	2.49674
	stdev	0.129917	0.0902122	0.0904928	0.0211596	0.00348197	0.0189659	0.0448702	0.0876976	0.157042	0.075922	0.0657539	0.0643509	0.0719766	0.00236711	0.0183394	0.0590056	0.0443302	0.011793	0.049546	0.0519254	0.0693502	0.0946741	0.113218	0.133851	0.198461	0.287508	0.382647	0.496739	0.584742	0.569204	0.482517	0.36968	0.257211	0.141119	0.0339708	0.0353944	0.0641008	0.102948	0.126889	0.130033	0.1407	0.139613	0.138748	0.140839	0.137304	0.132062	0.125048	0.117427
Fig.S3D	Time	0	0.204778	0.409389	0.614	0.818611	1.02342	1.22783	1.43244	1.63706	1.84167	2.04628	2.25089	2.4555	2.66014	2.86475	3.06936	3.27394	3.47856	3.68317	3.88778	4.09239	4.297	4.50161	4.70622	4.91083	5.11544	5.32006	5.52464	5.72925	5.93386	6.13847	6.34308	6.54769	6.75231	6.95692	7.16153	7.36611	7.57072	7.77533	7.97994	8.18456	8.38917	8.59378	8.79839	9.003	9.20761	9.41222	9.61683
	0.1% Glu	-3.97869	-4.04664	-3.81184	-3.70702	-3.66071	-3.49078	-3.40145	-3.30747	-3.13896	-3.08595	-2.85949	-2.73911	-2.64174	-2.47194	-2.32701	-2.16813	-1.99616	-1.8256	-1.6501	-1.47474	-1.28536	-1.12024	-0.942959	-0.764317	-0.585716	-0.412405	-0.244809	-0.0887688	0.0411234	0.107776	0.152136	0.154558	0.155507	0.154238	0.147549	0.13566	0.1238	0.11442	0.109237	0.1085	0.121274	0.143143	0.141719	0.14604	0.14463	0.139303	0.130906	0.125667
	stdev	0.393157	0.0243952	0.285388	0.234356	0.13405	0.188225	0.14046	0.0738929	0.108084	0.0747788	0.0829427	0.0480827	0.131424	0.125913	0.17033	0.177636	0.181704	0.184538	0.179124	0.181012	0.165817	0.183735	0.186652	0.189285	0.18716	0.182537	0.173011	0.162886	0.130812	0.0577357	0.0090565	0.0115824	0.0144008	0.0190177	0.0250929	0.0277945	0.0278974	0.0230839	0.0211575	0.019116	0.00740903	0.0239323	0.0201952	0.0192419	0.0233313	0.0249018	0.0219662	0.0211446
	0.4%Glu	-3.94382	-3.80951	-3.82838	-3.75285	-3.61701	-3.54062	-3.41629	-3.32342	-3.18536	-3.05501	-2.92376	-2.7903	-2.64524	-2.49514	-2.32867	-2.17504	-2.01443	-1.84173	-1.67272	-1.50381	-1.33082	-1.15796	-0.982953	-0.807385	-0.627722	-0.452403	-0.284433	-0.123039	0.0175664	0.149829	0.285049	0.40232	0.429871	0.445255	0.458161	0.467186	0.473097	0.48103	0.489891	0.499674	0.507741	0.518889	0.53047	0.540652	0.552168	0.562456	0.574231	0.582766
	stdev	0.0777826	0.0544196	0.0277327	0.0257153	0.0224493	0.0207983	0.0183671	0.0251068	0.0145803	0.00639931	0.0112239	0.0196431	0.0297325	0.0402083	0.0278546	0.0398102	0.0497213	0.0494417	0.049783	0.0447599	0.0456357	0.0460694	0.0483404	0.0479922	0.0491362	0.048818	0.0492832	0.044667	0.0290349	0.0389331	0.0279188	0.0323227	0.0325	0.0367344	0.0374255	0.0400758	0.0440369	0.0438115	0.0457745	0.0499182	0.0525149	0.0572671	0.0635121	0.0655827	0.0717457	0.0731007	0.0761346	0.0785508
	1%Glu	-4.11624	-3.88106	-3.82761	-3.81342	-3.7361	-3.60419	-3.48489	-3.39089	-3.19915	-3.12548	-2.97256	-2.82915	-2.67555	-2.52092	-2.37095	-2.22076	-2.05304	-1.88666	-1.70214	-1.53183	-1.34256	-1.18187	-1.00877	-0.83292	-0.655512	-0.480467	-0.310076	-0.148076	-0.00496456	0.132333	0.266829	0.39767	0.427985	0.445392	0.458931	0.465314	0.473098	0.478078	0.486946	0.497361	0.507293	0.516909	0.528674	0.540402	0.54976	0.562796	0.573963	0.581375
	stdev	0.166057	0.304609	0.275394	0.136404	0.0758344	0.11071	0.0786482	0.0358111	0.118125	0.0274639	0.0117851	0.00510519	0.0131354	0.0037513	0.00645775	0.0138926	0.023494	0.0258605	0.0181954	0.0362698	0.0196271	0.0403046	0.0421661	0.0429942	0.0429738	0.0428976	0.0415219	0.0398573	0.0339379	0.0340745	0.0350996	0.0266147	0.0202013	0.0228823	0.0244429	0.0273097	0.0264307	0.0339133	0.0363236	0.0395984	0.0452732	0.0469777	0.049964	0.0551061	0.0639406	0.0691865	0.072243	0.0800929
	2%Glu	-4.27091	-4.19858	-4.04913	-3.90201	-3.78143	-3.62565	-3.49773	-3.35958	-3.21143	-3.0641	-2.91197	-2.76301	-2.60122	-2.44486	-2.28614	-2.12414	-1.96196	-1.78871	-1.61309	-1.45362	-1.27907	-1.09415	-0.909077	-0.731895	-0.557015	-0.385336	-0.225285	-0.0749639	0.0659638	0.201007	0.3196	0.436187	0.556489	0.700175	0.773779	0.79779	0.816502	0.83481	0.854495	0.868394	0.883259	0.896048	0.910893	0.924951	0.93903	0.953832	0.967318	0.98198
	stdev	0.172268	0.180236	0.103665	0.104394	0.0661331	0.0565989	0.0398475	0.0260312	0.00748225	0.00645775	0.0166389	0.0286705	0.0325166	0.0451868	0.0444869	0.0529632	0.0643269	0.0703183	0.0786484	0.0825248	0.0931178	0.097189	0.0972215	0.0958451	0.0951946	0.0925845	0.0872028	0.0792633	0.0764651	0.0739176	0.0647542	0.0671805	0.0699389	0.077722	0.0311974	0.0283907	0.0284376	0.0324861	0.035627	0.0373281	0.0435684	0.0473574	0.0504372	0.0525675	0.0578111	0.0616572	0.062008	0.0666987
[truncated: 17 more columns]

## Sheet: Fig.S4
Fig.S4	Time	00:00:00	00:05:00	00:10:00	00:15:01	00:20:00	00:25:00	00:30:00	00:35:00	00:40:00	00:45:00	00:50:00	00:55:00	01:00:00	01:05:00	01:10:00	01:15:00	01:20:00	01:25:00	01:30:00	01:35:00	01:40:00	01:45:00	01:50:00	01:55:00	02:00:00	02:05:00	02:10:00	02:15:00	02:20:00	02:25:00	02:30:00	02:35:00	02:40:00	02:45:00	02:50:00	02:55:00	03:00:00	03:05:00	03:10:00	03:15:00	03:20:00	03:25:00	03:30:00	03:35:00	03:40:00	03:45:00	03:50:00	03:55:00
	cell1	0.917359	0.917359	1.06576	0.854403	0.854403	0.854403	0.87239	0.87239	0.903868	0.903868	0.903868	0.903868	1.06576	1.11072	1.1422	1.22314	1.29959	1.29959	1.29959	1.29959	1.29959	1.29959	1.29959	1.88418	1.88418	1.88418	1.88418	1.88868	0.993806	0.993806	0.993806	0.993806	0.993806	0.993806	0.993806	1.11072	1.11072	1.11072	1.11072	1.11072	1.11072	1.11072	1.11072	1.11072	1.11072	1.11072	1.11072	1.11072
	cell2	1.69082	1.69082	2.05506	1.51094	0.87239	0.948837	0.948837	1.12421	1.05676	1.05676	1.05676	1.05676	1.22764	1.37604	1.37604	1.21415	1.45249	1.45249	1.45249	1.45249	1.45249	1.45249	1.45249	1.45249	1.96962	0.953334	0.953334	0.953334	0.953334	0.953334	0.953334	0.953334	0.953334	1.04327	1.04327	1.04327	1.04327	1.04327	1.04327	1.04327	1.47947	0.93085	0.93085	0.93085	0.93085	0.93085	0.93085	0.93085
	cell3	0.822925	0.822925	0.822925	1.03428	1.03428	1.03428	0.94434	0.94434	0.94434	0.94434	0.94434	0.94434	1.1377	1.1377	1.1377	1.25013	1.25013	1.25013	1.18717	1.18717	1.34456	1.34456	1.34456	1.61437	1.61437	1.61437	1.61437	1.7133	0.715	0.768963	0.800441	0.800441	0.800441	0.800441	0.800441	0.800441	0.800441	1.05227	1.05227	1.05227	1.05227	1.05227	1.05227	1.05227	1.05227	1.05227	1.05227	1.63236
	cell4	1.02978	1.02978	1.01179	0.984812	0.836415	0.836415	0.836415	0.836415	0.962328	0.962328	0.962328	1.07025	1.1467	1.1467	1.1467	1.1467	1.1467	1.1467	1.1467	1.1467	1.1467	1.64135	1.64135	1.64135	1.64135	1.64135	1.64135	1.64135	2.05506	1.11972	1.11972	1.11972	1.11972	1.11972	1.11972	1.11972	1.11972	1.11972	1.11972	1.11972	1.11972	1.40302	1.40302	1.40302	1.40302	1.40302	1.40302	1.40302
[truncated: 133 more columns]

## Sheet: Fig.S5
Fig.S5A	Time	0	0.183972	0.368055	0.552027	0.736639	0.920166	1.10461	1.28825	1.47247	1.65625	1.84042	2.02442	2.20839	2.39303	2.57653	2.7605	2.94461	3.12867	3.31275	3.49675	3.68131	3.86525	4.04886	4.23289	4.41694	4.60097	4.78503	4.969	5.15311	5.33714	5.52119	5.70533	5.88942	5.88967	5.99042	6.09097	6.19158	6.29214	6.39281	6.49339	6.5945	6.69458	6.79511	6.89578	6.99642	7.09694	7.19769	7.29814
	LN(OD600)	-3.5497	-3.46948	-3.38041	-3.24934	-3.14501	-3.03309	-2.92558	-2.79962	-2.70805	-2.57658	-2.46943	-2.35318	-2.23524	-2.12751	-2.0154	-1.91528	-1.82016	-1.72766	-1.64697	-1.56065	-1.472	-1.38536	-1.30761	-1.24133	-1.18406	-1.13052	-1.08649	-1.03667	-0.994252	-0.952177	-0.919964	-0.882292	-0.854334	-0.835556	-0.821738	-0.809831	-0.796066	-0.784167	-0.770821	-0.763713	-0.752402	-0.741008	-0.731403	-0.723125	-0.711651	-0.702659	-0.694882	-0.685113
	STDEV	0.0420503	0.0334085	0.0303124	0.0226845	0.0243324	0.041256	0.0325851	0.0343492	0.0367496	0.0324383	0.0411761	0.0439262	0.0376071	0.0356602	0.0351198	0.038658	0.0345992	0.0304838	0.0316519	0.028189	0.0313932	0.03232	0.0285304	0.027484	0.0203702	0.0210088	0.0174606	0.0186959	0.0182438	0.0138928	0.0153713	0.0144225	0.0142591	0.0132565	0.0128193	0.0121622	0.0114643	0.0117313	0.0119108	0.0108795	0.01097	0.0109124	0.00992573	0.0106906	0.0094567	0.0111088	0.0101104	0.0100831
	ATP	3.02229	2.88698	2.82478	2.72314	2.69402	2.67509	2.68212	2.65242	2.65074	2.63454	2.65452	2.65924	2.68238	2.71803	2.75778	2.80544	2.85756	2.91104	2.95783	3.00193	3.04252	3.0743	3.10195	3.1406	3.17907	3.23183	3.28711	3.33194	3.37606	3.40954	3.3862	3.37881	3.35472	3.31623	3.27524	3.23045	3.18783	3.18708	3.14907	3.10584	3.07072	3.03773	3.00348	2.97273	2.93707	2.90218	2.87237	2.84073
	STDEV	0.345822	0.958157	0.323351	0.541877	0.372209	0.356271	0.250254	0.331948	0.191399	0.20078	0.186634	0.221376	0.122721	0.14649	0.0925102	0.0875709	0.0591486	0.0862972	0.0386028	0.0273168	0.0770933	0.037277	0.02303	0.0745658	0.0714373	0.0747028	0.0787125	0.0834071	0.0975646	0.0532481	0.0956409	0.0911955	0.0785665	0.220881	0.10521	0.102706	0.0706896	0.116779	0.100403	0.106635	0.126192	0.0930275	0.0793847	0.0870481	0.0854051	0.0851601	0.0691154	0.0770442
Fig.S5B	Time	0	0.120417	0.220889	0.321556	0.422194	0.522778	0.623333	0.724444	0.824528	0.925111	1.02625	1.12631	1.22742	1.32756	1.42808	1.52886	1.62933	1.72989	1.83039	1.93106	2.03167	2.13225	2.23286	2.33344	2.43406	2.53456	2.63522	2.73583	2.83642	2.93706	3.03767	3.13819	3.23872	3.33939	3.44	3.54108	3.64117	3.74217	3.84242	3.94297	4.04414	4.14414	4.24475	4.34539	4.44586	4.54653	4.64764	4.74772
	LN(OD600)	-3.41631	-3.36583	-3.32981	-3.28876	-3.25192	-3.2081	-3.17327	-3.13041	-3.09004	-3.04703	-3.00108	-2.96101	-2.91569	-2.87292	-2.83873	-2.78872	-2.74731	-2.70107	-2.65878	-2.61456	-2.56959	-2.52865	-2.48451	-2.43955	-2.39543	-2.35353	-2.31028	-2.26754	-2.2247	-2.17978	-2.13622	-2.0953	-2.0552	-2.0149	-1.97089	-1.92964	-1.89269	-1.85066	-1.81319	-1.77313	-1.73784	-1.70137	-1.66231	-1.6276	-1.59242	-1.55843	-1.52097	-1.49032
	STDEV	0.0663027	0.0677173	0.0643048	0.0613986	0.0684276	0.0697056	0.066038	0.0678819	0.0689421	0.0663797	0.0634616	0.0673153	0.0618192	0.0659742	0.0693053	0.0672443	0.068354	0.0718363	0.067795	0.0687587	0.0717585	0.0689165	0.0682678	0.0706763	0.0698679	0.0681244	0.0688221	0.0686157	0.0688311	0.0677036	0.070523	0.0669795	0.0686187	0.067159	0.066828	0.0673907	0.0647406	0.0658314	0.0649849	0.0653839	0.0642131	0.0620722	0.0634691	0.0617825	0.0593146	0.0598409	0.0607495	0.0580844
	ATP	1.78806	1.77354	1.75915	1.7426	1.72918	1.7103	1.70139	1.68236	1.64322	1.60885	1.58878	1.56932	1.55657	1.53186	1.51173	1.51591	1.50966	1.4966	1.48274	1.46885	1.45559	1.44447	1.42358	1.40352	1.39403	1.38539	1.3704	1.35993	1.3491	1.339	1.33486	1.32121	1.30864	1.30401	1.29998	1.29753	1.29916	1.29715	1.29939	1.30093	1.30386	1.30548	1.30778	1.30699	1.30695	1.30925	1.30979	1.3074
	STDEV	0.138826	0.127914	0.0915028	0.145412	0.121335	0.170714	0.149265	0.134125	0.101759	0.107087	0.0730459	0.10543	0.062696	0.0949876	0.0632728	0.0760743	0.0317979	0.0691022	0.0934385	0.0590237	0.0547177	0.0324644	0.0456251	0.0383833	0.0290842	0.0250436	0.0175169	0.017166	0.0150714	0.0225099	0.0164359	0.0154956	0.0128821	0.0161394	0.00596909	0.0348816	0.0139074	0.0138233	0.0161503	0.00355838	0.0173057	0.00955463	0.0171212	0.00935294	0.0343756	0.0185272	0.0106718	0.0222262
Fig.S5C	Time	0	0.150667	0.250806	0.351417	0.452056	0.552583	0.653194	0.754222	0.854389	0.9555	1.05597	1.15617	1.25719	1.35739	1.45794	1.55906	1.65919	1.75972	1.86033	1.96083	2.06153	2.16264	2.26269	2.36331	2.46383	2.5645	2.66514	2.76567	2.86669	2.96692	3.0675	3.16797	3.26869	3.36917	3.47014	3.57044	3.67103	3.77214	3.87222	3.97333	4.07333	4.174	4.27461	4.37519	4.47578	4.57631	4.67697	4.7775
	LN(OD600)	-3.55202	-3.53131	-3.49771	-3.47377	-3.44619	-3.42344	-3.39721	-3.37553	-3.34199	-3.31594	-3.28966	-3.25796	-3.23061	-3.19989	-3.17566	-3.14811	-3.12357	-3.09518	-3.06473	-3.03864	-3.0078	-2.98183	-2.95331	-2.92248	-2.89438	-2.86237	-2.83588	-2.80621	-2.7774	-2.74991	-2.7252	-2.6976	-2.66931	-2.64226	-2.61502	-2.58982	-2.55963	-2.53242	-2.50674	-2.47892	-2.44954	-2.424	-2.39983	-2.37301	-2.34793	-2.32109	-2.2933	-2.27173
	STDEV	0.0669233	0.0703911	0.0656315	0.0697231	0.0717717	0.0716319	0.0786355	0.0806444	0.0837675	0.0876429	0.0874094	0.0840469	0.0867638	0.0828251	0.0910686	0.0945594	0.0940001	0.0981544	0.100503	0.0994934	0.102075	0.103145	0.10362	0.105247	0.107336	0.105454	0.104101	0.106786	0.105757	0.1057	0.109646	0.111695	0.112743	0.111733	0.113437	0.113788	0.112158	0.113002	0.114695	0.113432	0.110357	0.111028	0.113604	0.116524	0.117378	0.113452	0.116161	0.115348
	ATP	2.07061	2.125	2.08958	2.04425	2.00515	2.05068	1.98997	2.03247	1.99362	1.90199	1.91528	1.90504	1.92297	1.84789	1.85185	1.85984	1.90596	1.80077	1.82868	1.81829	1.77284	1.74377	1.75694	1.77891	1.74861	1.72698	1.73567	1.71531	1.68857	1.70206	1.69075	1.66383	1.66789	1.65416	1.64576	1.64991	1.62479	1.62242	1.61452	1.63249	1.57564	1.59608	1.57132	1.57747	1.57011	1.60667	1.58333	1.56279
	STDEV	0.0970102	0.091645	0.115468	0.110312	0.0767874	0.0957572	0.0761204	0.0962873	0.123667	0.0846177	0.053444	0.0753224	0.109434	0.0388772	0.0617519	0.068955	0.0569042	0.0635224	0.0692223	0.0481916	0.0499375	0.0541425	0.0621779	0.0621993	0.0389852	0.0340134	0.0670844	0.041074	0.0555538	0.025331	0.0172776	0.0287616	0.0407784	0.0125575	0.0400139	0.034413	0.0311202	0.0284829	0.0272665	0.0503539	0.0182681	0.0377685	0.0291049	0.00217013	0.0130975	0.018227	0.0186718	0.010776
Fig.S5D	Time	0	0.122667	0.228417	0.334333	0.440139	0.546361	0.651806	0.757583	0.863583	0.969278	1.07564	1.18094	1.28669	1.39256	1.49847	1.60478	1.71064	1.81642	1.92225	2.02747	2.13342	2.23919	2.34542	2.45083	2.55667	2.66289	2.76833	2.87467	2.98003	3.08572	3.19167	3.2975	3.40319	3.50911	3.61494	3.72081	3.82658	3.93242	4.03825	4.14406	4.25042	4.35572	4.46156	4.56731	4.67319	4.77906	4.88486	4.99067
	LN(OD600)	-4.05705	-4.06285	-4.03986	-4.02856	-4.00085	-4.00633	-3.96859	-3.9739	-3.96332	-3.94765	-3.94248	-3.92714	-3.89713	-3.88733	-3.87762	-3.86801	-3.85848	-3.8397	-3.83506	-3.80766	-3.81218	-3.78981	-3.75502	-3.7636	-3.74651	-3.7297	-3.69691	-3.69691	-3.69691	-3.66126	-3.65738	-3.63439	-3.60822	-3.59721	-3.58272	-3.54391	-3.53017	-3.52676	-3.49991	-3.47377	-3.46095	-3.46095	-3.42038	-3.4022	-3.38729	-3.37261	-3.35241	-3.32424
	STDEV	0.128007	0.128637	0.129242	0.130092	0.133858	0.13777	0.123838	0.141653	0.134132	0.131423	0.12836	0.128191	0.130731	0.132724	0.130103	0.131392	0.136568	0.133614	0.134132	0.132907	0.139893	0.132825	0.136562	0.136762	0.136775	0.133835	0.140104	0.143841	0.144852	0.145972	0.149288	0.146926	0.147901	0.148223	0.151814	0.147822	0.152549	0.149028	0.147239	0.147869	0.148953	0.149501	0.148317	0.149712	0.147615	0.144146	0.145323	0.146048
	ATP	2.63478	2.6354	2.65469	2.66055	2.65154	2.63733	2.64051	2.66693	2.6664	2.6597	2.65791	2.65848	2.70024	2.74611	2.73728	2.75651	2.76911	2.78517	2.79233	2.77204	2.75352	2.74042	2.73684	2.74264	2.7454	2.75075	2.76936	2.78097	2.78885	2.80227	2.80852	2.80582	2.81336	2.81319	2.80464	2.81083	2.8039	2.798	2.8154	2.81161	2.81142	2.80496	2.79774	2.80101	2.80583	2.79871	2.80055	2.80193
	STDEV	0.523956	0.412075	0.493684	0.523636	0.433691	0.332955	0.479667	0.518289	0.522214	0.326543	0.278872	0.356805	0.325352	0.329077	0.361811	0.316398	0.389598	0.205737	0.182527	0.294523	0.270022	0.30901	0.252183	0.27896	0.25516	0.30991	0.24101	0.145591	0.261964	0.23258	0.2082	0.266656	0.238239	0.202204	0.232595	0.254019	0.167845	0.18776	0.168765	0.164203	0.153671	0.129233	0.171564	0.14565	0.0905097	0.146953	0.13619	0.138237
Fig.S5E	Time	0	0.114444	0.215	0.316111	0.416194	0.516722	0.617389	0.717972	0.819083	0.91925	1.01981	1.12042	1.22089	1.32156	1.42219	1.52278	1.62333	1.72444	1.82453	1.92511	2.02625	2.12631	2.22742	2.32756	2.42808	2.52886	2.62933	2.72989	2.83039	2.93106	3.03167	3.13225	3.23286	3.33344	3.43406	3.53456	3.63522	3.73583	3.83642	3.93706	4.03767	4.13819	4.23872	4.33939	4.44	4.54108	4.64117	4.74217
	LN(OD600)	-3.77226	-3.7536	-3.72831	-3.70501	-3.67563	-3.65223	-3.63061	-3.59843	-3.57317	-3.5497	-3.52676	-3.49551	-3.46627	-3.43786	-3.41327	-3.37553	-3.35241	-3.32702	-3.29324	-3.26231	-3.23061	-3.20235	-3.16613	-3.13423	-3.10853	-3.07117	-3.03655	-3.00108	-2.97071	-2.93809	-2.90163	-2.86881	-2.83078	-2.79962	-2.76568	-2.7303	-2.69316	-2.65926	-2.62325	-2.5876	-2.55404	-2.51702	-2.48211	-2.448	-2.4124	-2.37767	-2.34202	-2.30526
	STDEV	0.0279522	0.0269664	0.0358881	0.029453	0.0304297	0.0279526	0.0294478	0.0275471	0.0324248	0.0309825	0.0296779	0.0269803	0.0291688	0.0286003	0.0279114	0.0266964	0.0297259	0.0307384	0.0304936	0.0319611	0.0321308	0.0315865	0.0316615	0.0323631	0.0345468	0.0378594	0.0339467	0.036827	0.0381165	0.0377725	0.0424955	0.0424263	0.0416802	0.0433644	0.0452861	0.0462757	0.0462122	0.047242	0.0466331	0.0476824	0.0479584	0.0496771	0.0494462	0.0511319	0.0515831	0.0517554	0.0550201	0.0533896
	ATP	1.4121	1.37569	1.37569	1.44675	1.42677	1.43921	1.4133	1.38876	1.42282	1.37527	1.37632	1.33401	1.36884	1.40891	1.40074	1.39209	1.34655	1.36639	1.34258	1.33803	1.3685	1.27099	1.36827	1.32333	1.30708	1.34545	1.3103	1.37241	1.36941	1.34237	1.3434	1.34298	1.30175	1.30594	1.31442	1.31667	1.30081	1.30594	1.32373	1.30656	1.30032	1.29692	1.28614	1.31904	1.28982	1.32812	1.31863	1.31083
	STDEV	0.0500161	0.0205175	0.129103	0.0227877	0.0507079	0.0401176	0.060131	0.0630101	0.0171801	0.0345677	0.0588324	0.0451287	0.0394491	0.0643554	0.046791	0.00635671	0.0406567	0.0237725	0.047176	0.0273916	0.0386097	0.0415113	0.0289904	0.0104685	0.0450688	0.0311256	0.0230966	0.0391317	0.0219631	0.0167291	0.0232433	0.0285546	0.0339412	0.0346871	0.00750266	0.0132476	0.0129085	0.0285313	0.0172447	0.00814146	0.0146643	0.0371644	0.0175449	0.0181433	0.0234393	0.0170592	0.0250257	0.0125534
Fig.S5F	Time	0	0.159444	0.265444	0.371111	0.476889	0.582722	0.688556	0.794389	0.900194	1.00617	1.11186	1.21772	1.3235	1.42933	1.53517	1.64111	1.74686	1.85272	1.95858	2.06433	2.17022	2.27606	2.38189	2.48772	2.59353	2.69936	2.80558	2.91103	3.01683	3.12267	3.22842	3.33433	3.44014	3.54636	3.65181	3.75758	3.86358	3.96928	4.07564	4.18094	4.28669	4.39256	4.49847	4.60478	4.71064	4.81642	4.92225	5.02747
	LN(OD600)	-3.55435	-3.49991	-3.46414	-3.44515	-3.38434	-3.39026	-3.34387	-3.32702	-3.29145	-3.25192	-3.23145	-3.18206	-3.16061	-3.11677	-3.08785	-3.07694	-3.02002	-2.99174	-2.95844	-2.93935	-2.89318	-2.87529	-2.83532	-2.80842	-2.7774	-2.73799	-2.70306	-2.66643	-2.62279	-2.60099	-2.57702	-2.54338	-2.50593	-2.47456	-2.4384	-2.40462	-2.36552	-2.33304	-2.30559	-2.26529	-2.2312	-2.19463	-2.16282	-2.1236	-2.08828	-2.05416	-2.01816	-1.98777
	STDEV	0.0304883	0.0255736	0.0211002	0.037156	0	0.0407835	0.0160872	0.0277481	0.0235644	0.00759521	0.0297854	0.0266221	0.022281	0.025584	0.0217427	0.0250948	0.0308669	0.0175047	0	0.0101013	0.0131301	0.0264378	0.0165761	0.0258124	0.0160099	0.00627611	0.0188702	0.00921206	0.012073	0.0327822	0.0235337	0.0261942	0.00287638	0.0115612	0	0.00832596	0.0136995	0.0108307	0.0237512	0.00792981	0.00258849	0	0.00504214	0.0245146	0.0074197	0.0120876	0.0237012	0.00468744
	ATP	1.39636	1.41842	1.41071	1.37611	1.3487	1.34848	1.33173	1.31957	1.3508	1.35566	1.35839	1.35143	1.35972	1.3402	1.35003	1.35459	1.36376	1.36329	1.35689	1.36117	1.35239	1.3474	1.35555	1.35319	1.34486	1.32868	1.34289	1.32908	1.31529	1.31062	1.31265	1.31771	1.31352	1.33235	1.32679	1.31762	1.30802	1.30109	1.27585	1.26025	1.26036	1.24757	1.26019	1.27913	1.2923	1.28586	1.26932	1.25409
	STDEV	0.319847	0.282367	0.16771	0.190257	0.276115	0.214236	0.227825	0.237041	0.140568	0.110822	0.265487	0.219266	0.234388	0.223026	0.145351	0.292331	0.133391	0.209983	0.204823	0.176494	0.133884	0.186553	0.225824	0.153334	0.189955	0.1346	0.141661	0.155594	0.118946	0.183678	0.150757	0.206326	0.0873193	0.151805	0.122583	0.143744	0.117992	0.0696678	0.180364	0.102289	0.130158	0.149088	0.115739	0.141046	0.177087	0.15944	0.154649	0.079389
Fig.S5G	Time	0	0.111861	0.217722	0.3235	0.429333	0.535167	0.641111	0.746861	0.852722	0.958583	1.06433	1.17022	1.27606	1.38189	1.48772	1.59353	1.69936	1.80558	1.91103	2.01683	2.12267	2.22842	2.33433	2.44014	2.54636	2.65181	2.75758	2.86358	2.96928	3.07564	3.18094	3.28669	3.39256	3.49847	3.60478	3.71064	3.81642	3.92225	4.02747	4.13342	4.23919	4.34542	4.45083	4.55667	4.66289	4.76833	4.87467	4.98003
	LN(OD600)	-3.67695	-3.69289	-3.75076	-3.66908	-3.68489	-3.66908	-3.63061	-3.59721	-3.57199	-3.55435	-3.48024	-3.51998	-3.47377	-3.47055	-3.46414	-3.41733	-3.3697	-3.34955	-3.37553	-3.34387	-3.32424	-3.29954	-3.2571	-3.28075	-3.2264	-3.20153	-3.17725	-3.14888	-3.11903	-3.13041	-3.09445	-3.09224	-3.04282	-3.02826	-3.00376	-2.99773	-2.96617	-2.93182	-2.92434	-2.87529	-2.85771	-2.8201	-2.81175	-2.79198	-2.76939	-2.74731	-2.72266	-2.68972
	STDEV	0.0121627	0.00416098	0.0257567	0.00606881	0.0511586	0.0297118	0.0248617	0.0240046	0.0145288	0.0106513	0.0136063	0.0136838	0.0152641	0.00663725	0.0241592	0.00313802	0.0198297	0.00890224	0.0133605	0.0029013	0	0.00139085	0.00133752	0.0108015	0.0184718	0.0127558	0.0136767	0.0182281	0.0200893	0	0.0195352	0.0102238	0.0152075	0.018249	0.0210115	0.00825327	0.0202321	0.0214878	0.0183477	0.0335738	0.0329589	0.0390731	0.0259425	0.0289854	0.0317126	0.0243951	0.0270336	0.035454
	ATP	2.4483	2.41207	2.45544	2.43774	2.39116	2.39385	2.37242	2.33999	2.3559	2.3434	2.3399	2.35953	2.35237	2.35449	2.38786	2.36566	2.37279	2.38036	2.36841	2.35733	2.36206	2.3425	2.3361	2.32611	2.31664	2.33301	2.34457	2.34375	2.34127	2.34175	2.34863	2.35528	2.35602	2.34934	2.34442	2.3426	2.35392	2.34501	2.33646	2.33116	2.32712	2.32015	2.3265	2.31905	2.32167	2.31229	2.30815	2.3037
	STDEV	0.317475	0.180128	0.25791	0.270531	0.235925	0.242463	0.190028	0.128554	0.201445	0.165852	0.168821	0.27026	0.184413	0.186447	0.205617	0.179372	0.212209	0.248207	0.186146	0.131538	0.209888	0.203736	0.156492	0.167983	0.140295	0.156647	0.12191	0.18468	0.194059	0.133369	0.182677	0.145186	0.105574	0.16716	0.154142	0.127509	0.147451	0.10536	0.085169	0.109156	0.0950046	0.106326	0.137748	0.108823	0.0656684	0.0848085	0.0800729	0.0704269
Fig.S5H	Carbon	ACE	MAL	PYR	GLU	GLY	SUC	OLE
	growth rate	0.1784	0.30335	0.2598	0.6111	0.415067	0.335633	0.268467
	STDEV	0.0044	0.01055	0.0052	0.0096	0.000694422	0.00726651	0.00824877
	Exponential ATP	2.75868	1.31013	2.32936	2.41928	1.54439	1.32639	1.7257
	STDEV	0.0810077	0.0571736	0.0468614	0.0234638	0.0716275	0.0173891	0.0406856
[truncated: 254 more columns]

## Sheet: Fig.S6
Fig.S6A	Time	0	0.15075	0.2565	0.362194	0.467917	0.573667	0.679389	0.785639	0.891028	0.997111	1.10225	1.20811	1.31433	1.41983	1.52531	1.63142	1.73678	1.84242	1.94825	2.05394	2.15969	2.26542	2.37128	2.47694	2.58328	2.68853	2.79422	2.9	3.00569	3.11144	3.21717	3.32292	3.42864	3.53439	3.64011	3.74631	3.85158	3.95725	4.06306	4.16933	4.27453	4.38028	4.48603	4.59175	4.6975	4.80322	4.90897	5.01522
	LN(OD600)	-3.8152	-3.75644	-3.65867	-3.69826	-3.59357	-3.54161	-3.49661	-3.46095	-3.4296	-3.35336	-3.26667	-3.25105	-3.16613	-3.12736	-3.04843	-3.04913	-2.97593	-2.8974	-2.85655	-2.77152	-2.74006	-2.68629	-2.61365	-2.57527	-2.51867	-2.45768	-2.38851	-2.30526	-2.28737	-2.23244	-2.17331	-2.11528	-2.06095	-2.00347	-1.92712	-1.87514	-1.79758	-1.74183	-1.66866	-1.60164	-1.53217	-1.46476	-1.39406	-1.33916	-1.29232	-1.24329	-1.18996	-1.15244
	STDEV	0.0521993	0.0513682	0.103171	0.0248245	0.0733145	0.0624429	0.0516258	0.037151	0.0236056	0.0398897	0.0681333	0.0156099	0.0464873	0.0179517	0.0415122	0.0202641	0.0208177	0.0400457	0.00852519	0.0429552	0.0169401	0.0180059	0.035636	0.0237017	0.0252367	0.0290284	0.0235937	0.044433	0.0299161	0.0325722	0.0311236	0.0296015	0.0343987	0.0343542	0.0295819	0.0363558	0.0310493	0.0353873	0.0329662	0.0363021	0.0337987	0.0324806	0.0374874	0.0301315	0.0348627	0.0327875	0.0319374	0.0311752
	ATP	2.52555	2.39726	2.38514	2.32298	2.36747	2.24719	2.27273	2.26154	2.13397	2.1713	2.00862	2.05328	2.04215	1.96377	1.95533	1.87859	1.86544	1.93895	1.90608	1.8866	1.89109	1.86437	1.87931	1.85887	1.88484	1.88525	1.90444	1.8746	1.92758	1.94767	1.95461	1.99744	2.03285	2.04914	2.08155	2.13225	2.18582	2.22443	2.21039	2.3075	2.32523	2.36377	2.4331	2.51531	2.56134	2.40951	2.28325	2.44374
	STDEV	1.08297	1.0324	0.965951	0.933084	0.939221	0.729612	0.761037	0.62885	0.615535	0.607825	0.566092	0.48534	0.494978	0.482106	0.423786	0.394529	0.345931	0.303803	0.303947	0.258157	0.260231	0.214702	0.211435	0.176699	0.131839	0.169792	0.142248	0.13639	0.102183	0.103728	0.111935	0.093659	0.06801	0.0851544	0.0807882	0.0413539	0.0442929	0.0251292	0.0513596	0.040851	0.0448441	0.0515495	0.0499321	0.101669	0.0848104	0.16695	0.30213	0.268679
Fig.S6B	Time	0	0.199611	0.304833	0.4105	0.516306	0.622556	0.728306	0.8335	0.939722	1.0455	1.15075	1.2565	1.36219	1.46792	1.57367	1.67939	1.78564	1.89103	1.99711	2.10225	2.20811	2.31433	2.41983	2.52531	2.63142	2.73678	2.84242	2.94825	3.05394	3.15969	3.26542	3.37128	3.47694	3.58328	3.68853	3.79422	3.9	4.00569	4.11144	4.21717	4.32292	4.42864	4.53439	4.64011	4.74631	4.85158	4.95725	5.06306
	LN(OD600)	-4.05705	-4.02109	-3.9828	-3.94592	-3.91202	-3.83661	-3.82279	-3.77081	-3.7214	-3.68223	-3.62935	-3.60209	-3.55551	-3.51661	-3.4652	-3.41631	-3.38434	-3.33354	-3.28966	-3.22977	-3.19663	-3.14888	-3.10258	-3.04352	-3.00713	-2.95908	-2.91877	-2.86004	-2.81731	-2.77259	-2.72571	-2.67704	-2.63666	-2.58672	-2.53326	-2.49213	-2.43917	-2.3991	-2.34968	-2.29296	-2.24873	-2.20003	-2.15503	-2.10757	-2.05938	-2.00372	-1.95216	-1.90403
	STDEV	0.015246	0.0184539	0.00876419	0.0176673	0.0280149	0.0259638	0.0285457	0.0094054	0.0136645	0.0116664	0.0142861	0.0209031	0.00754534	0.0141533	0.0160068	0.0100658	0.0137432	0.00700323	0.00455541	0.0143796	0	0.0105796	0.0164548	0.0129163	0.0142074	0.00480493	0.00461529	0.0136669	0.00822824	0.0118111	0.0137137	0.00314432	0.0108903	0.0168266	0.00728693	0.0127681	0.00532934	0.0148939	0.0148043	0.011021	0.00591589	0.00996258	0.0162024	0.0126392	0.0170797	0.00972185	0.00748696	0.00851354
	ATP	1.7594	1.68531	1.62585	1.62338	1.51515	1.52047	1.55056	1.46524	1.51256	1.48544	1.42661	1.34348	1.39496	1.37008	1.36154	1.35401	1.39373	1.40268	1.38111	1.34969	1.32845	1.31956	1.34048	1.31566	1.30918	1.31019	1.2963	1.29916	1.29899	1.32184	1.33455	1.32586	1.33055	1.33866	1.32278	1.35432	1.34225	1.36085	1.34008	1.35223	1.352	1.38804	1.37746	1.39479	1.40836	1.39821	1.4186	1.37736
	STDEV	0.788122	0.797445	0.746039	0.639338	0.588679	0.655519	0.56881	0.552709	0.552135	0.492069	0.421505	0.44367	0.447313	0.358376	0.381685	0.312652	0.353524	0.332085	0.314425	0.27672	0.26488	0.282854	0.228182	0.194769	0.244967	0.194701	0.19977	0.189578	0.168882	0.171606	0.154684	0.139145	0.1236	0.113467	0.114026	0.11943	0.0952516	0.0870664	0.0831669	0.082296	0.0776468	0.077499	0.0580676	0.063892	0.0337699	0.040697	0.0501407	0.0651878
Fig.S6C	Time	0	0.138472	0.244222	0.349944	0.456222	0.561944	0.667694	0.772917	0.879167	0.984889	1.09017	1.19586	1.30158	1.40733	1.51311	1.61881	1.72453	1.83036	1.93606	2.04175	2.1475	2.25322	2.359	2.46475	2.57044	2.67617	2.78194	2.88764	2.99339	3.09911	3.20486	3.31097	3.41633	3.52258	3.62772	3.73353	3.83928	3.945	4.05067	4.15647	4.26214	4.36794	4.47361	4.57944	4.68556	4.79092	4.89664	5.00239
	LN(OD600)	-3.55202	-3.51213	-3.50767	-3.49331	-3.46627	-3.4441	-3.42857	-3.43166	-3.39721	-3.38927	-3.38041	-3.35718	-3.32424	-3.30771	-3.30589	-3.28698	-3.25105	-3.23314	-3.21721	-3.20563	-3.19826	-3.17885	-3.15356	-3.13499	-3.10183	-3.09961	-3.07694	-3.05903	-3.05619	-3.03864	-3.0139	-2.99974	-2.9792	-2.95908	-2.94377	-2.9065	-2.90103	-2.88658	-2.86705	-2.84904	-2.83078	-2.79743	-2.78493	-2.7678	-2.74991	-2.73748	-2.71659	-2.67655
	STDEV	0.0620101	0.0328623	0.0588887	0.0503373	0.0315646	0.032013	0.0328868	0.0560867	0.0329394	0.0593144	0.0518836	0.0531514	0.0296385	0.0301324	0.0519142	0.0554967	0.036925	0.0228509	0.032791	0.0392125	0.0502564	0.0470757	0.0418579	0.0381117	0.0201269	0.0393082	0.0266261	0.0334573	0.0492732	0.0510784	0.0511684	0.0511194	0.0491462	0.0443318	0.0499914	0.0210245	0.053709	0.0503195	0.0529615	0.0529206	0.0533211	0.0373927	0.0512783	0.0439723	0.0539451	0.0501275	0.0469628	0.0268881
	ATP	1.49227	1.49875	1.50495	1.43066	1.44762	1.45775	1.39773	1.41611	1.40044	1.42325	1.41164	1.40625	1.37372	1.38878	1.38142	1.38521	1.33397	1.32703	1.35701	1.33272	1.33215	1.32049	1.2774	1.29082	1.28738	1.33934	1.31994	1.26656	1.2684	1.26515	1.25333	1.24745	1.22636	1.25211	1.23717	1.23087	1.2243	1.18523	1.2044	1.21059	1.17813	1.18482	1.18787	1.18919	1.14781	1.17998	1.18386	1.15812
	STDEV	0.185964	0.200871	0.219429	0.19704	0.200128	0.206544	0.179713	0.192673	0.196904	0.162398	0.173336	0.130822	0.161832	0.160215	0.174533	0.141711	0.147142	0.169617	0.177403	0.152134	0.184453	0.137704	0.163679	0.142146	0.165534	0.147252	0.105418	0.118112	0.136084	0.133311	0.129448	0.138088	0.0877816	0.135653	0.0963734	0.0984882	0.11592	0.0997363	0.0952089	0.0963437	0.104053	0.108974	0.0893932	0.0941102	0.0640735	0.0681998	0.0448845	0.0672617
Fig.S6D	Time	0	0.108111	0.214389	0.319611	0.425333	0.531083	0.636806	0.742667	0.848806	0.954722	1.05981	1.16567	1.27136	1.37761	1.48333	1.58861	1.69431	1.80008	1.90586	2.0115	2.11725	2.22297	2.32872	2.43447	2.54072	2.64644	2.75172	2.85744	2.96306	3.06889	3.17456	3.28036	3.38603	3.49183	3.59756	3.70331	3.80897	3.91478	4.02053	4.12669	4.232	4.33775	4.44369	4.54972	4.65486	4.76067	4.86656	4.97219
	LN(OD600)	-3.88733	-3.8696	-3.86165	-3.84748	-3.83198	-3.78392	-3.78833	-3.77081	-3.77516	-3.76504	-3.74792	-3.7297	-3.7214	-3.71044	-3.69021	-3.68888	-3.67169	-3.64582	-3.642	-3.62434	-3.61439	-3.60209	-3.56254	-3.57555	-3.56725	-3.54738	-3.53359	-3.51886	-3.49112	-3.48567	-3.48241	-3.45989	-3.45144	-3.42344	-3.42549	-3.4002	-3.39125	-3.37164	-3.35622	-3.35431	-3.32795	-3.32331	-3.31136	-3.28698	-3.28075	-3.26579	-3.24676	-3.24163
	STDEV	0.165681	0.152101	0.168172	0.162331	0.159072	0.167889	0.173812	0.172448	0.176128	0.161418	0.152538	0.159975	0.15477	0.15491	0.153651	0.154867	0.152965	0.144588	0.146357	0.14256	0.148336	0.148168	0.141062	0.1454	0.151369	0.144195	0.145501	0.146351	0.138261	0.144856	0.148957	0.139275	0.144169	0.144491	0.140937	0.147411	0.145272	0.129406	0.135374	0.136662	0.138696	0.13452	0.14353	0.131656	0.135209	0.133799	0.132444	0.136208
	ATP	2.31472	2.32489	2.32455	2.32878	2.31118	2.29875	2.30345	2.30758	2.30666	2.3094	2.30824	2.28301	2.28194	2.28625	2.29392	2.28908	2.28757	2.27018	2.26011	2.2558	2.25591	2.25789	2.2665	2.26029	2.25293	2.25519	2.2644	2.27027	2.27286	2.27624	2.27428	2.26729	2.25413	2.26078	2.2524	2.24783	2.24513	2.24164	2.23485	2.24277	2.23701	2.23381	2.2416	2.23698	2.22804	2.23637	2.23276	2.22334
	STDEV	0.299665	0.311972	0.277241	0.31987	0.230157	0.259402	0.231441	0.272381	0.291258	0.257775	0.224004	0.244752	0.22547	0.199571	0.160064	0.223397	0.245493	0.186979	0.196967	0.195238	0.206041	0.18913	0.161786	0.156646	0.205793	0.231826	0.160823	0.212384	0.238885	0.188414	0.187384	0.18324	0.129017	0.135085	0.170856	0.177867	0.178726	0.170276	0.15076	0.202922	0.162489	0.228739	0.179719	0.102621	0.186617	0.129124	0.166543	0.194496
Fig.S6E	Time	0	0.199611	0.304833	0.4105	0.516306	0.622556	0.728306	0.8335	0.939722	1.0455	1.15075	1.2565	1.36219	1.46792	1.57367	1.67939	1.78564	1.89103	1.99711	2.10225	2.20811	2.31433	2.41983	2.52531	2.63142	2.73678	2.84242	2.94825	3.05394	3.15969	3.26542	3.37128	3.47694	3.58328	3.68853	3.79422	3.9	4.00569	4.11144	4.21717	4.32292	4.42864	4.53439	4.64011	4.74631	4.85158	4.95725	5.06306
	LN(OD600)	-3.91202	-3.87601	-3.84592	-3.81218	-3.79276	-3.74934	-3.7297	-3.71728	-3.64072	-3.62434	-3.57555	-3.5497	-3.51886	-3.47377	-3.42754	-3.39721	-3.36583	-3.31594	-3.26842	-3.23484	-3.21223	-3.17327	-3.13041	-3.07405	-3.05266	-2.98052	-2.95715	-2.91078	-2.88181	-2.82852	-2.7898	-2.75462	-2.71206	-2.68482	-2.64273	-2.59249	-2.56785	-2.51454	-2.48331	-2.44185	-2.40647	-2.36446	-2.32551	-2.28606	-2.24652	-2.20123	-2.17449	-2.12054
	STDEV	0.0614701	0.027821	0.0321957	0.0350991	0.0798816	0.0791177	0.0464078	0.0173115	0.0486388	0.0392783	0.0349348	0.018847	0.0299901	0.0458558	0.0309148	0.0238813	0.0290824	0.0245159	0.0365815	0.0257371	0.0341494	0.0283471	0.0276714	0.044487	0.0307675	0.0631964	0.0398313	0.0306328	0.0279162	0.0326255	0.0417032	0.034513	0.0308818	0.0165355	0.0101694	0.0325714	0.0084285	0.0317701	0.0185704	0.018545	0.0148291	0.0156035	0.0199624	0.00924144	0.0245896	0.0226079	0.012162	0.0102648
	ATP	1.02622	1.02674	1.02746	1.01465	1.01392	1.00456	1.00288	1.00685	1.01867	1.01863	1.02725	1.02532	1.02297	1.01866	1.02255	1.0196	1.0232	1.0267	1.02634	1.02957	1.02741	1.02724	1.02911	1.02787	1.03184	1.03317	1.03427	1.03974	1.04745	1.05455	1.06427	1.07132	1.07312	1.08229	1.08126	1.08399	1.08721	1.09346	1.09715	1.10946	1.11316	1.11858	1.12645	1.13	1.13148	1.13534	1.14209	1.14496
	STDEV	0.192625	0.178326	0.185666	0.171358	0.157958	0.170193	0.148263	0.133883	0.139555	0.147248	0.132465	0.132174	0.116551	0.109154	0.107342	0.0926439	0.107612	0.0995125	0.0886416	0.0928337	0.0966764	0.0825275	0.060506	0.0624192	0.0586868	0.0701292	0.0650493	0.0465894	0.0514717	0.0462196	0.0616944	0.0723364	0.0459351	0.0419483	0.037815	0.0333958	0.0567595	0.0191645	0.0332413	0.0330757	0.0320105	0.020637	0.0327749	0.0420641	0.0296885	0.0294762	0.022537	0.0329634
Fig.S6F	Time	0.10225	0.208111	0.314333	0.419833	0.525306	0.631417	0.736778	0.842417	0.94825	1.05394	1.15969	1.26542	1.37128	1.47694	1.58328	1.68853	1.79422	1.9	2.00569	2.11144	2.21717	2.32292	2.42864	2.53439	2.64011	2.74631	2.85158	2.95725	3.06306	3.16933	3.27453	3.38028	3.48603	3.59175	3.6975	3.80322	3.90897	4.01522	4.12047	4.22622	4.33242	4.43817	4.54392	4.64911	4.75478	4.86061	4.96625	5.07206
	LN(OD600)	-4.05898	-4.02856	-4.01184	-3.95111	-3.93734	-3.90538	-3.89713	-3.86641	-3.81067	-3.79128	-3.76937	-3.7214	-3.69423	-3.65738	-3.59965	-3.55785	-3.53359	-3.5099	-3.47269	-3.43682	-3.41226	-3.37846	-3.34293	-3.31594	-3.26318	-3.22808	-3.20975	-3.17725	-3.14191	-3.09961	-3.06258	-3.02071	-2.98446	-2.93809	-2.91631	-2.87825	-2.85134	-2.82796	-2.79852	-2.77633	-2.7442	-2.70356	-2.67172	-2.64226	-2.5974	-2.56222	-2.5249	-2.48851
	STDEV	0.0506037	0.0390622	0.0429003	0.042338	0.0544381	0.0397449	0.0201154	0.00780118	0.028873	0.0329924	0.0249243	0.0235751	0.0287337	0.0334295	0.0163621	0.0429951	0.0200726	0.0273191	0.0205459	0.0234052	0.023894	0.0205071	0.0242638	0.0337397	0.0399222	0.0403246	0.0158865	0.0165171	0.024107	0.027064	0.0311043	0.0263999	0.0200247	0.0188775	0.0158887	0.023172	0.0257468	0.0213625	0.0196875	0.0112178	0.0131718	0.012855	0.0124536	0.0147391	0.016819	0.0225459	0.0236403	0.0226233
	ATP	0.859372	0.853375	0.85239	0.8415	0.841155	0.850417	0.855303	0.859896	0.875914	0.883162	0.88207	0.896673	0.899837	0.899321	0.900477	0.894336	0.8864	0.888897	0.884033	0.88277	0.893419	0.894841	0.893814	0.90403	0.904689	0.906467	0.912028	0.911874	0.909443	0.908545	0.90651	0.907299	0.905068	0.90908	0.91273	0.922088	0.92469	0.936035	0.943959	0.951855	0.956252	0.957476	0.960356	0.961656	0.963942	0.964095	0.970856	0.974072
	STDEV	0.25076	0.254054	0.244929	0.227487	0.246786	0.194632	0.200893	0.202063	0.185966	0.214138	0.180481	0.190824	0.131544	0.127466	0.155387	0.155751	0.106324	0.141096	0.134637	0.115937	0.0886603	0.0915264	0.124089	0.113363	0.105616	0.109812	0.0990716	0.0851118	0.12008	0.095814	0.104467	0.0942329	0.100625	0.105996	0.0926799	0.0839244	0.0838596	0.0992866	0.0699945	0.0853181	0.0610161	0.0656552	0.06406	0.0579459	0.0653332	0.0587437	0.0427812	0.0531021
Fig.S6G	Time	0	0.177917	0.282417	0.385806	0.489861	0.593889	0.69775	0.801806	0.905806	1.00978	1.11378	1.21814	1.32178	1.42572	1.52969	1.63367	1.73758	1.84197	1.94569	2.05	2.15358	2.25761	2.36158	2.46556	2.56956	2.67353	2.77753	2.8815	2.986	3.08953	3.19394	3.29747	3.40147	3.50542	3.60944	3.71331	3.81736	3.92133	4.02525	4.12931	4.23328	4.33728	4.44125	4.54522	4.64922	4.75372	4.85711	4.96117
	LN(OD600)	-3.91369	-3.90538	-3.89713	-3.88085	-3.88246	-3.84125	-3.85848	-3.83661	-3.83044	-3.83352	-3.77516	-3.70365	-3.78246	-3.70636	-3.76073	-3.72278	-3.66647	-3.71591	-3.68755	-3.66908	-3.61935	-3.63061	-3.61811	-3.61315	-3.58873	-3.53131	-3.57555	-3.60699	-3.59236	-3.53931	-3.53816	-3.51437	-3.47377	-3.50102	-3.49551	-3.50878	-3.51886	-3.51549	-3.50212	-3.47269	-3.45777	-3.42038	-3.3697	-3.37553	-3.35431	-3.38532	-3.35336	-3.32424
	STDEV	0.0885932	0.100352	0.0996959	0.0265078	0.0355936	0.0629474	0.052179	0.089142	0.0420683	0.0545038	0.090207	0.139504	0.00547272	0.0376723	0.0544357	0.0391174	0.0383621	0.0653929	0.0375879	0.0712165	0.105393	0.0931842	0.0614463	0.0238676	0.0594649	0.090715	0.0831942	0.0817214	0.0669328	0.112801	0.0519817	0.115148	0.0132791	0.0962349	0.0900258	0.0761879	0.067044	0.0592815	0.0707714	0.0764139	0.0675317	0.082868	0.0990197	0.105833	0.10186	0.0723034	0.0666924	0.0781875
	ATP	1.45196	1.4471	1.43808	1.44325	1.43926	1.43032	1.42228	1.43238	1.42503	1.41539	1.41682	1.42564	1.42374	1.43055	1.43477	1.43322	1.4418	1.4459	1.44613	1.44702	1.44814	1.44374	1.43536	1.42991	1.43412	1.45846	1.45794	1.45814	1.4583	1.4554	1.43064	1.42859	1.4343	1.44035	1.43754	1.44313	1.4547	1.45784	1.45994	1.46967	1.46356	1.457	1.45765	1.46518	1.46404	1.47158	1.47002	1.46919
	STDEV	0.299378	0.247259	0.267754	0.173211	0.271368	0.263426	0.304698	0.273637	0.156735	0.246043	0.233593	0.163208	0.201881	0.15237	0.209775	0.172589	0.166421	0.218513	0.154386	0.191946	0.215952	0.203457	0.164044	0.150007	0.155825	0.145655	0.165662	0.304393	0.201852	0.167202	0.166238	0.182375	0.138494	0.159825	0.152546	0.167422	0.152677	0.146549	0.121587	0.160591	0.168497	0.14364	0.135762	0.112043	0.141516	0.126715	0.129429	0.127336
Fig.S6H	Carbon	ACE	MAL	PYR	GLU	GLY	SUC	OLE
	growth rate	0.130867	0.3219	0.130333	0.521133	0.441133	0.366867	0.1767
	STDEV	0.00868767	0.00396064	0.00391947	0.021046	0.000980929	0.00555838	0.00260896
	exponential ATP	2.28115	0.909889	1.32053	1.77129	1.40565	1.05426	1.24055
	STDEV	0.200457	0.120205	0.131407	0.222256	0.25394	0.0858742	0.109614
[truncated: 231 more columns]

[truncated: 5 more sheets: Fig.S7, Fig.S8, Fig.S9, Fig.S10, Fig.S12]
